# Supplementary material for: Contamination Survey of Insect Genomic and Transcriptomic Data
Source: Animals (Basel). 2024 Nov 27;14(23):3432. doi: 10.3390/ani14233432 (PMC11639764; doi:10.3390/ani14233432)
Supplement: Supplementary file 1 [file animals-14-03432-s001.zip]

Archive with 2 entries (2 files):
- Spreadsheet S1 WGS and TSA assemblies.xlsx
- Spreadsheet S2 contamination results.xlsx
