# Supplementary material for: Contamination Survey of Insect Genomic and Transcriptomic Data
Source: Animals (Basel). 2024 Nov 27;14(23):3432. doi: 10.3390/ani14233432 (PMC11639764; doi:10.3390/ani14233432)
Supplement: Supplementary file 1 [file animals-14-03432-s001.zip › Spreadsheet S1 WGS and TSA assemblies.xlsx]

## Sheet: Sheet1
This version has updated with a new version
Information about four orders
Order	Number	prefix_s	Type	Species	Bioproject_s	Biosample_ss	Other_src_ss	contigs_total_length	contigs_count
Hempitera	1	PVMI01	WGS	Aulacorthum solani	PRJNA432320	SAMN08443787	dev_stage: nymph,tissue_type: whole body	316098029	89214
Hempitera	2	ABLF01	WGS	Acyrthosiphon pisum	PRJNA13657			446602327	72841
Hempitera	3	ACPB01	WGS	Rhodnius prolixus	PRJNA13648			568766393	76472
Hempitera	4	ACPB02	WGS	Rhodnius prolixus	PRJNA13648	SAMN02953759		561474548	58559
Hempitera	5	AZLD01	WGS	Pachypsylla venusta	PRJNA167476	SAMN02209966	dev_stage: nymph,host: hackberry tree,isolation_source: nymphs collected from hackberry trees and then stored alive at 4 C until DNA/RNA extraction	371844101	301600
Hempitera	6	JHBY01	WGS	Gerris buenoi	PRJNA203045	SAMN02800617	isolation_source: DNA extracted after approximately eight cycles of sibling-sibling crosses in the lab,tissue_type: whole organism	653297297	304893
Hempitera	7	JHUN01	WGS	Cimex lectularius	PRJNA167477	SAMN02649412	isolation_source: isolated after 5 generations of single pair matings of specimens derived from the Fort Dix colony established and maintained in culture in Harold Harlan's lab since 1973,tissue_type: whole organism	513607997	45073
Hempitera	8	JMPT01	WGS	Halyomorpha halys	PRJNA168118	SAMN02737379	tissue_type: whole organism	1000800076	132307
Hempitera	9	JHQO01	WGS	Oncopeltus fasciatus	PRJNA229125	SAMN02645558	dev_stage: adult	773643480	323303
Hempitera	10	JJNS01	WGS	Homalodisca vitripennis	PRJNA168119	SAMN02728788	dev_stage: adult,isolation_source: leafhopper colony reared for 3 years in culture\, on seedlings of sweet orange\, okra\, and basil	1324906634	512049
Hempitera	11	PDEX01	WGS	Melanaphis sacchari	PRJNA413550	SAMN07757676	dev_stage: adult,host: Sorghum bicolor,tissue_type: Whole body	296356435	1246
Hempitera	12	QKKF01	WGS	Laodelphax striatella	PRJNA393384	SAMN07336317	host: Oryza sativa,tissue_type: whole body	530147070	48575
Hempitera	13	QORX01	WGS	Rhopalosiphum maidis	PRJNA480062	SAMN09625554	tissue_type: whole body	326445255	220
Hempitera	14	JMPT02	WGS	Halyomorpha halys	PRJNA168118	SAMN02737379	tissue_type: whole organism	996488550	20770
Hempitera	15	CAJVQU01	WGS	Aelia acuminata	PRJEB46426	SAMEA7520338		25783701	73
Hempitera	16	WIXP01	WGS	Apolygus lucorum	PRJNA526332	SAMN11095929		1064058490	978
Hempitera	17	JAAAKQ01	WGS	Zanna intricata	PRJNA338883	SAMN05437318	isolation_source: wild caught,tissue_type: whole insect	2108144912	740001
Hempitera	18	JAJKGG01	WGS	Homalodisca vitripennis	PRJNA776266	SAMN22783162	dev_stage: adult,host: Lagerstroemia indica,tissue_type: whole bodies	2290860455	14904
Hempitera	19	RCWM01	WGS	Euschistus heros	PRJNA489772	SAMN10147922	dev_stage: adult,tissue_type: whole body	1325158962	3209
Hempitera	20	WUAS01	WGS	Stiretrus anchorago	PRJNA345234	SAMN05580311	isolation_source: wild caught,tissue_type: whole organism	866582305	186885
Hempitera	21	JAAAKQ02	WGS	Zanna intricata	PRJNA338883	SAMN05437318	isolation_source: wild caught,tissue_type: whole insect	2129584006	556451
Hempitera	22	CAKJTX01	WGS	Aphis gossypii	PRJEB47895	SAMEA10332731		325719615	14
Hempitera	23	CAKJTX02	WGS	Aphis gossypii	PRJEB47895	SAMEA10332731		26480210	10
Hempitera	24	CAKJTX03	WGS	Aphis gossypii	PRJEB47895	SAMEA10332731		26480210	10
Hempitera	25	JAAAXY01	WGS	Magicicada septendecim	PRJNA435740	SAMN08595869	tissue_type: whole insect	1579033894	1182840
Hempitera	26	JAAGUD01	WGS	Magicicada septendecula	PRJNA436360	SAMN08623655	isolation_source: whole insect,tissue_type: whole insect	1585977997	1350927
Hempitera	27	PGTP01	WGS	Bemisia tabaci	PRJNA418329	SAMN08026415	dev_stage: adult,tissue_type: whole body	538478037	143336
Hempitera	28	JAGWEN01	WGS	Orius laevigatus	PRJNA721944	SAMN18741476	dev_stage: adult,isolation_source: Pooled 1000 individuals,tissue_type: Whole body	150957203	2050
Hempitera	29	CAKNEZ01	WGS	Acanthosoma haemorrhoidale	PRJEB50843	SAMEA8563710		17637675	65
Hempitera	30	CAKNFG01	WGS	Acanthosoma haemorrhoidale	PRJEB50844	SAMEA8563710		720352621	2405
Hempitera	31	JAHHFQ01	WGS	Matsumurasca onukii	PRJNA731240	SAMN19276004	tissue_type: whole body	599257890	244
Hempitera	32	JALSES01	WGS	Adelges cooleyi	PRJNA827457	SAMN27609877	host: Picea sp.,isolation_source: galling 4th instar nymphs,tissue_type: whole body	270197466	840
Hempitera	33	JACVNF01	WGS	Beauveria bassiana	PRJNA658593	SAMN15878518	host: Hemiptera,isolation_source: unknown insect from potato crop field	33004700	581
Hempitera	34	SDIB01	WGS	Acyrthosiphon pisum	PRJNA496478	SAMN10253041	isolation_source: Lab	541120603	21227
Hempitera	35	CAKMRH01	WGS	Nezara viridula	PRJEB47893	SAMEA10332717		3837506	77
Hempitera	36	JADWYY01	WGS	Laodelphax striatellus	PRJNA681673	SAMN16964796	dev_stage: adult,isolation_source: 500 male individuals,tissue_type: Whole bodies	510210580	312
Hempitera	37	JADWYZ01	WGS	Sogatella furcifera	PRJNA681674	SAMN16964799	dev_stage: adult,tissue_type: whole body	563775791	259
Hempitera	38	CABPRJ01	WGS	Cinara cedri	PRJEB33415	SAMEA5767180		396042769	2842
Hempitera	39	LIED01	WGS	Bemisia tabaci	PRJNA276952	SAMN03382551	isolation_source: laboratory reared,tissue_type: Whole body	635177101	30825
Hempitera	40	ABLF02	WGS	Acyrthosiphon pisum	PRJNA13657	SAMN00000061		512050927	67586
Hempitera	41	QORX02	WGS	Rhopalosiphum maidis	PRJNA480062	SAMN09625554	tissue_type: whole body	326023155	220
Hempitera	42	PDEX02	WGS	Melanaphis sacchari	PRJNA413550	SAMN07757676	dev_stage: adult,host: Sorghum bicolor,tissue_type: Whole body	300287294	1351
Hempitera	43	QBDW01	WGS	Maconellicoccus hirsutus	PRJNA436884	SAMN08634590	dev_stage: embryo,isolation_source: custard apple,tissue_type: embryo	189239095	28882
Hempitera	44	QEWZ01	WGS	Schizaphis graminum	PRJNA454279	SAMN09001159	dev_stage: Adult,host: Panicum virgatum,tissue_type: Whole body	385232317	7859
Hempitera	45	QGMW01	WGS	Sipha flava	PRJNA472250	SAMN09230380	dev_stage: adult,host: Panicum virgatum,tissue_type: whole body	353187871	1925
Hempitera	46	FIZR01	WGS	Ferrisia virgata	PRJEB12067	SAMEA3699094		304570832	32723
Hempitera	47	FIZS01	WGS	Maconellicoccus hirsutus	PRJEB12066	SAMEA3699093		163044544	12889
Hempitera	48	FIZT01	WGS	Paracoccus marginatus	PRJEB12069	SAMEA3699096		191208351	60102
Hempitera	49	FKYK01	WGS	Trabutina mannipara	PRJEB13573	SAMEA3935977		172235699	37035
Hempitera	50	FIZU01	WGS	Pseudococcus longispinus	PRJEB12068	SAMEA3699095		284990201	66857
Hempitera	51	FIZV01	WGS	Trionymus perrisii	PRJEB12071	SAMEA3699109		237582517	80386
Hempitera	52	JTEQ01	WGS	Piezodorus guildinii	PRJNA263369	SAMN03099748		3179848	1932
Hempitera	53	AOSB01	WGS	Nilaparvata lugens	PRJNA177647	SAMN03077662		1017330735	121136
Hempitera	54	JMCM01	WGS	Dactylopius coccus	PRJNA244295	SAMN02726234	isolation_source: insects from Oaxaca\, Mexico and Andes\, Peru	18613147	1499
Hempitera	55	LRFB01	WGS	Cimex hemipterus	PRJNA308532	SAMN04396785	dev_stage: adult,tissue_type: whole organism	2664625	5275
Hempitera	56	LXJY01	WGS	Myzus persicae	PRJNA319804	SAMN04909046	dev_stage: adult (asexual female),tissue_type: whole body	347296088	4020
Hempitera	57	MAMS01	WGS	Bemisia tabaci	PRJNA312470	SAMN04500967	dev_stage: adult,tissue_type: whole body	615001830	19750
Hempitera	58	JAABOB01	WGS	Aphis glycines	PRJNA312843	SAMN04507592	dev_stage: adult,isolation_source: Soybean Fields,tissue_type: whole body	303155567	941
Hempitera	59	VUJU01	WGS	Aphis craccivora	PRJNA558689	SAMN12496439	host: Robinia pseudoacacia,tissue_type: Whole Body	318873360	17780
Hempitera	60	JAINFA01	WGS	Pachypeltis micranthus	PRJNA755865	SAMN20931151	dev_stage: adult,host: Mikania micrantha,isolation_source: reared in laboratory; 24 deg C\, relative humity 70%\, photoperiod of 14:10 h light:dark\, diet of Mikania mirantha leaves,tissue_type: whole body	712721212	37
Hempitera	61	JAIOUA01	WGS	Metopolophium dirhodum	PRJNA751716	SAMN20525404	host: Triticum aestivum,tissue_type: whole body	480811620	67
Hempitera	62	CAJYCS01	WGS	Stiretrus anchorago	PRJEB46387	SAMN05580311	isolation_source: wild caught	1487154	181
Hempitera	63	JADDOF01	WGS	Cyrtorhinus lividipennis	PRJNA668646	SAMN16418206	dev_stage: adult,host: Oryza sativa	345739711	227
Hempitera	64	JAGTJF01	WGS	Aphis gossypii	PRJNA719918	SAMN18623972	host: cucumber,isolation_source: Farm field,tissue_type: Whole body	377585537	480
Hempitera	65	WIXP02	WGS	Apolygus lucorum	PRJNA526332	SAMN11095929		1023618409	191
Hempitera	66	JACDQD01	WGS	Lethocerus indicus	PRJNA613162	SAMN14395424	dev_stage: adult,tissue_type: mixed muscle	426832363	212
Hempitera	67	JAAEAN01	WGS	Riptortus pedestris	PRJNA576936	SAMN13014969	tissue_type: whole body	1372662846	254348
Hempitera	68	QKKF02	WGS	Laodelphax striatellus	PRJNA393384	SAMN07336317	host: Oryza sativa,tissue_type: whole body	539918070	38197
Hempitera	69	JMPT03	WGS	Halyomorpha halys	PRJNA168118	SAMN02737379	tissue_type: whole organism	1000793219	132305
Hempitera	70	VJOP01	WGS	Trialeurodes vaporariorum	PRJNA548670	SAMN12071576	host: bean,tissue_type: whole body	842014990	47417
Hempitera	71	SSSL01	WGS	Sitobion miscanthi	PRJNA532495	SAMN11401706	dev_stage: Newborn nymph,host: Triticum aestivum,tissue_type: whole body	397852643	653
Hempitera	72	VFXL01	WGS	Phenacoccus solenopsis	PRJNA380754	SAMN12012132	dev_stage: adult,host: tomato,tissue_type: whole body	292537731	588
Hempitera	73	MPKX01	WGS	Diuraphis noxia	PRJNA351928	SAMN05958606	dev_stage: embryonic,host: Triticum aestivum,tissue_type: embryo	95723708	286547
Hempitera	74	CADCXU01	WGS	Nesidiocoris tenuis	PRJEB35378	SAMEA6450522	isolation_source: Koppert Spain commercial biocontrol population	355120802	36513
Hempitera	75	VMOF01	WGS	Trialeurodes vaporariorum	PRJNA553773	SAMN12250268		787484423	399
Hempitera	76	WOFM01	WGS	Ericerus pela	PRJNA579853	SAMN13135046	host: Ligustrum quihoui Carr.,isolation_source: insect colony maintained at the Research Institute of Resource Insects\, Chinese Academy of Forestry,tissue_type: whole insect	654859808	2396
Hempitera	77	JAAEAF01	WGS	Triatoma infestans	PRJNA589079	SAMN13265886	dev_stage: adult,isolation_source: laboratory colony,tissue_type: legs and thoracic muscle	949486157	14951
Hempitera	78	JACJUX01	WGS	Riptortus pedestris	PRJNA576936	SAMN15733301	tissue_type: whole body	1508442833	51350
Hempitera	79	JAKGCZ01	WGS	Sitobion avenae	PRJNA798059	SAMN25045952	dev_stage: adult,tissue_type: whole	375091047	2740
Hempitera	80	CAJVQU02	WGS	Aelia acuminata	PRJEB46426	SAMEA7520338		25736419	70
Hempitera	81	CAKKNF02	WGS	Bemisia tabaci	PRJEB47898	SAMEA10332733		14192213	140
Hempitera	82	JACMZG01	WGS	Microvelia longipes	PRJNA610161	SAMN14278894	dev_stage: Embryonic\, nymphal and adult,isolation_source: Crique Patate,tissue_type: Whole individual	669260052	1935
Hempitera	83	JAGFPH01	WGS	Philaenus spumarius	PRJNA602656	SAMN13900937	dev_stage: adult,tissue_type: single whole insect	2760693840	237480
Hempitera	84	JADPXZ01	WGS	Riptortus pedestris	PRJNA671796	SAMN16551742	host: soy bean,isolation_source: field,tissue_type: whole	1079517510	290
Hempitera	85	JADOXM01	WGS	Nilaparvata lugens	PRJNA669454	SAMN16680818	isolation_source: 1000 male individuals,tissue_type: whole body	955042779	880
Hempitera	86	CADEBA01	WGS	Bemisia tabaci	PRJEB28507	SAMEA5884016		656260349	4493
Hempitera	87	CAJEWF01	WGS	Bemisia tabaci	PRJEB39408	SAMEA7109251		616120436	227
Hempitera	88	CAJEWI01	WGS	Bemisia tabaci	PRJEB35304	SAMEA6602612		625325389	785
Hempitera	89	CAJEWG01	WGS	Bemisia tabaci	PRJEB39408	SAMEA7109459		630407635	5713
Hempitera	90	CAJEWH01	WGS	Bemisia tabaci	PRJEB35304	SAMEA6602613		648308134	2278
Hempitera	91	WOVD01	WGS	Sogatella furcifera	PRJNA591478	SAMN13382559	host: rice,tissue_type: whole body	656291902	3615
Hempitera	92	WOVE01	WGS	Laodelphax striatellus	PRJNA591478	SAMN13382558	host: rice,tissue_type: whole body	540152433	37649
Hempitera	93	WOVF01	WGS	Nilaparvata lugens	PRJNA591478	SAMN13382557	host: rice,tissue_type: whole body	1087807972	7093
Hempitera	94	CAJVQN01	WGS	Aelia acuminata	PRJEB46427	SAMEA7520338		948989416	2373
Hempitera	95	WHPZ01	WGS	Macrosiphum rosae	PRJNA576965	SAMN13016521	host: Rosa carolina,tissue_type: whole body	568542706	590887
Hempitera	96	QBOQ01	WGS	Ericerus pela	PRJNA448657	SAMN08862436	dev_stage: adults	660374735	2172
Hempitera	97	JACGAQ01	WGS	Orius insidiosus	PRJNA633727	SAMN14968925	isolation_source: USDA\, commercial,tissue_type: whole organism	328990643	4518
Hempitera	98	JACXSJ01	WGS	Pentalonia nigronervosa	PRJNA628023	SAMN14694489	host: Musa,tissue_type: Whole body	375222927	18328
Hempitera	99	JAQOVI01	WGS	Macrosteles quadrilineatus	PRJNA928792	SAMN32944381	isolation_source: Lab-reared,tissue_type: Whole body	1317891973	1164
Hempitera	100	VSBO01	WGS	Rhopalosiphum padi	PRJNA559029	SAMN12511955	tissue_type: whole body	315402387	9628
Hempitera	101	VSBP01	WGS	Schizaphis graminum	PRJNA559030	SAMN12511958	tissue_type: whole body	401374768	43470
Hempitera	102	VSBQ01	WGS	Sitobion avenae	PRJNA559032	SAMN12511959	tissue_type: whole body	393018683	27478
Hempitera	103	JHBY02	WGS	Gerris buenoi	PRJNA203045	SAMN02800617	dev_stage: adult,isolation_source: Natural habitat (pond),tissue_type: whole organism	826814648	136873
Hempitera	104	JHQO02	WGS	Oncopeltus fasciatus	PRJNA229125	SAMN02645558	dev_stage: adult,tissue_type: whole organism	942173429	150946
Hempitera	105	JHUN02	WGS	Cimex lectularius	PRJNA167477	SAMN02649412	isolation_source: isolated after 5 generations of single pair matings of specimens derived from the Fort Dix colony established and maintained in culture in Harold Harlan's lab since 1973,tissue_type: Whole organism	514348523	2868
Hempitera	106	JJNS02	WGS	Homalodisca vitripennis	PRJNA168119	SAMN02728788	dev_stage: adult,isolation_source: leafhopper colony reared for 3 years in culture\, on seedlings of sweet orange\, okra\, and basil	1404275267	149799
Hempitera	107	JRLE01	WGS	Cimex lectularius	PRJNA259363	SAMN03004270		697642684	12423
Hempitera	108	MPAX01	WGS	Philaenus spumarius	PRJNA321110	SAMN04966133	dev_stage: adult,isolation_source: semi-open pine tree woodland,tissue_type: head and thorax	1248087067	1822983
Hempitera	109	ACPB03	WGS	Rhodnius prolixus	PRJNA13648	SAMN02953759	isolation_source: animals from the colony at the Centers for Disease Control	564634549	47726
Hempitera	110	JAGISJ01	WGS	Nephotettix cincticeps	PRJNA718019	SAMN18520890	host: rice,tissue_type: Head and thorax	745952930	159
Hempitera	111	JAIWJD01	WGS	Neotoxoptera formosana	PRJNA766462	SAMN21848627	dev_stage: adult,host: Allium tuberosum,isolation_source: chives fieldsinA	371791193	357
Hempitera	112	JAJFBB01	WGS	Schizaphis graminum	PRJNA770157	SAMN22210469	host: Triticum aestivum,tissue_type: whole body	499221988	22
Hempitera	113	JAJFBC01	WGS	Rhopalosiphum padi	PRJNA770156	SAMN22210470	host: Triticum aestivum,tissue_type: whole body	338184925	35
Hempitera	114	JAJIZJ01	WGS	Callitettix versicolor	PRJNA772103	SAMN22365111	dev_stage: adult,tissue_type: whole body	974958395	868
Hempitera	115	JAJKGG02	WGS	Homalodisca vitripennis	PRJNA776266	SAMN22783162	dev_stage: adult,host: Lagerstroemia indica,tissue_type: whole bodies	2304988238	14903
Hempitera	116	JAJSOM01	WGS	Piezodorus guildinii	PRJNA686660	SAMN17120497	dev_stage: adult,isolation_source: Field location,tissue_type: Whole insect	1205420128	807
Hempitera	117	JAMCCL01	WGS	Bactericera cockerelli	PRJNA822651	SAMN27256069	host: Capsicum annuum,tissue_type: whole body	567428061	1409
Hempitera	118	AZLD02	WGS	Pachypsylla venusta	PRJNA167476	SAMN02209966	dev_stage: nymph,host: hackberry tree,isolation_source: nymphs collected from hackberry trees and then stored alive at 4 C until DNA/RNA extraction	453087212	88007
Hempitera	119	FLKD01	WGS	Myzus persicae	PRJEB11304	SAMEA3672892		343159823	23618
Hempitera	120	JAAEEI01	WGS	Pachypsylla venusta	PRJNA603545	SAMN13937367	host: Celtis reticulata,isolation_source: petiole galls on multiple trees,tissue_type: Whole body	481970414	39856
Hempitera	121	JAAOIU01	WGS	Hypogeococcus pungens	PRJNA593002	SAMN14316929	host: Alternanthera paronychioides,isolation_source: single male collected on Alternanthera paronychioides,tissue_type: whole body of adult male	238234246	250844
Hempitera	122	CADEAZ01	WGS	Bemisia tabaci	PRJEB28507	SAMEA5678105		657779510	955
Hempitera	123	JAPFBL01	WGS	Hermatobates lingyangjiaoensis	PRJNA897844	SAMN14260172	isolation_source: seaside,tissue_type: whole body	912184758	1939
Hempitera	124	LMYM01	WGS	Diuraphis noxia	PRJNA297165	SAMN04115940		399654885	190686
Hempitera	125	JOTR01	WGS	Diuraphis noxia	PRJNA233413	SAMN02693874	dev_stage: adult,host: Triticum aestivum,isolation_source: field collection,tissue_type: whole insect	395057805	5636
Hempitera	126	PPXK01	WGS	Aphis gossypii	PRJNA431119	SAMN08384359	dev_stage: adult,tissue_type: whole body	294262857	4633
Hempitera	127	JAAAXY02	WGS	Magicicada septendecim	PRJNA435740	SAMN08595869	tissue_type: whole insect	1126058101	1027604
Hempitera	128	JAIPRK01	WGS	Chaitophorus viminalis	PRJNA758084	SAMN21162906	host: Salix gooddingii,isolation_source: leaves,tissue_type: Whole body	411837257	170214
Hempitera	129	JAIPRM01	WGS	Stegophylla sp. TES_Ste_2020	PRJNA758084	SAMN21162904	host: Quercus stellata,isolation_source: leaves,tissue_type: Whole body	614643486	317802
Hempitera	130	CAMPFC01	WGS	Gonocerus acuteangulatus	PRJEB55771	SAMEA7524254		4030061	162
Hempitera	131	JAGTJE01	WGS	Aphis gossypii	PRJNA719918	SAMN18623971	host: cotton,isolation_source: Farm field,tissue_type: Whole body	334914242	504
Hempitera	132	CAMPFD01	WGS	Gonocerus acuteangulatus	PRJEB55772	SAMEA7524254		960543592	8569
Hempitera	133	CAKJTX04	WGS	Aphis gossypii	PRJEB47895	SAMEA10332731		26480210	10
Hempitera	134	JAAGUD02	WGS	Magicicada septendecula	PRJNA436360	SAMN08623655	tissue_type: whole insect	226135800	115809
Hempitera	135	CANUHR01	WGS	Rhaphigaster nebulosa	PRJEB58873	SAMEA9066052		1108424710	6328
Hempitera	136	CANUES01	WGS	Drepanosiphum platanoidis	PRJEB58767	SAMEA10978756		281230301	1649
Hempitera	137	CANUER01	WGS	Drepanosiphum platanoidis	PRJEB58768	SAMEA10978756		728868	48
Hempitera	138	JALBXZ01	WGS	Therioaphis trifolii	PRJNA804007	SAMN25708011		541299359	575
Hempitera	139	CANUHP01	WGS	Rhaphigaster nebulosa	PRJEB58872	SAMEA9066052		2724301	67
Hempitera	140	RCWM02	WGS	Euschistus heros	PRJNA489772	SAMN10147922	dev_stage: adult,tissue_type: whole body	1311279844	2151
Hempitera	141	JANEHR01	WGS	Nasonovia ribisnigri	PRJNA858089	SAMN29667038	dev_stage: nymph and adult,isolation_source: lettuce,tissue_type: whole organism	400214664	8047
Hempitera	142	JANEHS01	WGS	Nasonovia ribisnigri	PRJNA858089	SAMN29667037	dev_stage: nymph and adult,isolation_source: lettuce,tissue_type: whole organism	380993714	10488
Hempitera	143	JANEHU01	WGS	Nasonovia ribisnigri	PRJNA858089	SAMN29667035	dev_stage: nymph and adult,isolation_source: lettuce,tissue_type: whole organism	411614453	5225
Hempitera	144	JANEHT01	WGS	Nasonovia ribisnigri	PRJNA858089	SAMN29667036	dev_stage: nymph and adult,isolation_source: lettuce,tissue_type: whole organism	400262897	8130
Hempitera	145	JANEHV01	WGS	Nasonovia ribisnigri	PRJNA858089	SAMN29667034	dev_stage: nymph and adult,isolation_source: lettuce,tissue_type: whole organism	414559385	4773
Hempitera	146	JANEHQ01	WGS	Nasonovia ribisnigri	PRJNA858089	SAMN29667039	dev_stage: nymph and adult,isolation_source: lettuce,tissue_type: whole organism	406639288	6261
Hempitera	147	JANEHM01	WGS	Nasonovia ribisnigri	PRJNA858089	SAMN29667043	dev_stage: nymph and adult,isolation_source: lettuce,tissue_type: whole organism	401428604	8289
Hempitera	148	JANEHN01	WGS	Nasonovia ribisnigri	PRJNA858089	SAMN29667042	dev_stage: nymph and adult,isolation_source: lettuce,tissue_type: whole organism	401157653	8030
Hempitera	149	JANEHO01	WGS	Nasonovia ribisnigri	PRJNA858089	SAMN29667041	dev_stage: nymph and adult,isolation_source: lettuce,tissue_type: whole organism	400314526	8234
Hempitera	150	JANEHP01	WGS	Nasonovia ribisnigri	PRJNA858089	SAMN29667040	dev_stage: nymph and adult,isolation_source: lettuce,tissue_type: whole organism	406828737	6304
Hempitera	151	JANEHL01	WGS	Nasonovia ribisnigri	PRJNA858089	SAMN29667044	dev_stage: nymph and adult,isolation_source: lettuce,tissue_type: whole organism	401231958	7890
Hempitera	152	JAGXCG01	WGS	Homalodisca vitripennis	PRJNA717305	SAMN18497788	dev_stage: adult,host: Citrus sinensis (L.) Osbeck (navel orange),isolation_source: pool of 3 insects designated A6\, A7\, A9 from the same collection location,tissue_type: Whole insect	1930938105	21253
Hempitera	153	CAOJWK01	WGS	Conomelus anceps	PRJEB59110	SAMEA12997853		54592548	492
Hempitera	154	CAOJWL01	WGS	Conomelus anceps	PRJEB59109	SAMEA12997853		729968527	5747
Hempitera	155	JAQOTN01	WGS	Blastocrithidia sp. p57	PRJNA790628	SAMN24292688	isolation_source: The hindgut (proctodeum) of a true bug (shieldbug) Eysarcoris aeneus (Scopoli\, 1763) (Hemiptera: Pentatomidae)\, male	24706389	77
Hempitera	156	JAOXNS01	WGS	Magicicada cassinii	PRJNA750317	SAMN20448335	dev_stage: adult,isolation_source: whole insect,tissue_type: whole insect	1926507681	928839
Hempitera	157	JAAAKQ03	WGS	Zanna intricata	PRJNA338883	SAMN05437318	isolation_source: wild caught,tissue_type: whole insect	1827012383	520106
Hempitera	158	WUAS02	WGS	Stiretrus anchorago	PRJNA345234	SAMN05580311	isolation_source: wild caught,tissue_type: whole organism	888330509	217792
Hempitera	159	CATIXT01	WGS	Periphyllus acericola	PRJEB60761	SAMEA10167089		46094838	459
Hempitera	160	CATIXV01	WGS	Periphyllus acericola	PRJEB60760	SAMEA10167089		214339343	1619
Hempitera	161	CAUIJR01	WGS	Balanococcus diminutus	PRJEB64511	SAMEA7523485		170991224	914
Hempitera	162	CARXXK01	WGS	Macrosiphum euphorbiae	PRJEB55422	SAMEA110751860		560308062	1914
Hempitera	163	CATPAC01	WGS	Leptopterna dolabrata	PRJEB63253	SAMEA112226472		36948526	344
Hempitera	164	CATQFH01	WGS	Tuberolachnus salignus	PRJEB63514	SAMEA112232857		21511253	89
Hempitera	165	CATQFI01	WGS	Tuberolachnus salignus	PRJEB63515	SAMEA112232857		391336950	2976
Hempitera	166	CATOVL01	WGS	Icerya purchasi	PRJEB63192	SAMEA7523480		1066255	30
Hempitera	167	CATPCS01	WGS	Pilophorus perplexus	PRJEB63338	SAMEA111458829		205475	5
Hempitera	168	CATPCW01	WGS	Pilophorus perplexus	PRJEB63339	SAMEA111458829		474613929	2284
Hempitera	169	JAOVYY01	WGS	Myzus persicae	PRJNA888091	SAMN31207790	host: Nicotiana tabacum,tissue_type: whole body	383075715	299
Hempitera	170	CATNVA01	WGS	Gerris lacustris	PRJEB61870	SAMEA10107080		6015440	76
Hempitera	171	CATNUZ01	WGS	Gerris lacustris	PRJEB61869	SAMEA10107080		869569280	3399
Hempitera	172	CATLOG01	WGS	Planococcus citri	PRJEB61557	SAMEA7523510		42577678	1873
Hempitera	173	CATLOI01	WGS	Planococcus citri	PRJEB61558	SAMEA7523510		46868	4
Hempitera	174	JAEMON01	WGS	Lygus lineolaris	PRJNA685878	SAMN17087946	dev_stage: adult,tissue_type: whole insect	599956567	3963
Hempitera	175	CAUPSG01	WGS	Aphrophora alni	PRJEB66370	SAMEA110180667		112918517	985
Hempitera	176	CAUPSJ01	WGS	Aphrophora alni	PRJEB66369	SAMEA110180667		1512301867	10694
Hempitera	177	JAVIWC01	WGS	Creontiades dilutus	PRJNA1001821	SAMN36815696	isolation_source: plant,tissue_type: whole insect	797367093	9714
Hempitera	178	JAJSSI01	WGS	Acanthococcus lagerstroemiae	PRJNA790698	SAMN24220686	dev_stage: adult,host: crape myrtle tree,tissue_type: whole body	658133298	439
Hempitera	179	JAQYXR01	WGS	Neoaliturus tenellus	PRJNA933715	SAMN33246958	isolation_source: Local population,tissue_type: Whole insect	1633505619	1975
Hempitera	180	JABAOA01	WGS	Hormaphis cornu	PRJNA614456	SAMN14424900	tissue_type: Whole body	319692780	11241
Hempitera	181	JANVCY01	WGS	Daktulosphaira vitifoliae	PRJNA870220	SAMN30354038	dev_stage: mixed leaf gall forms,host: Vitis vinifera,isolation_source: leaf galls,tissue_type: whole body	282588554	8544
Hempitera	182	CATPAF01	WGS	Leptopterna dolabrata	PRJEB63252	SAMEA112226472		774742436	6241
Hempitera	183	JAUMHS01	WGS	Adelphocoris suturalis	PRJNA874802	SAMN30571463	tissue_type: muscle	1281303703	97
Hempitera	184	JARHUA01	WGS	Macrosiphum euphorbiae	PRJNA942253	SAMN33681650	isolation_source: lab culture from garden plot,tissue_type: whole organisms	545699256	2176
Hempitera	185	VMEG01	WGS	Bemisia tabaci	PRJNA553780	SAMN12250386	tissue_type: pooled male and female	635750203	4408
Hempitera	186	VMEH01	WGS	Bemisia tabaci	PRJNA553779	SAMN12250384	tissue_type: pooled male and female	624436858	4657
Hempitera	187	VMEI01	WGS	Bemisia tabaci	PRJNA553782	SAMN12250388	tissue_type: pooled male and female	647711061	3386
Hempitera	188	VMOE01	WGS	Bemisia tabaci	PRJNA553778	SAMN12250362		607203895	1525
Hempitera	189	VLTD01	WGS	Bemisia tabaci	PRJNA553781	SAMN12250382	tissue_type: pooled male and female	616362761	3973
Hempitera	190	JAVBJF01	WGS	Pseudococcus viburni	PRJNA1003505	SAMN36892144	isolation_source: Edinburgh Royal Botanic Gardens glass houses,tissue_type: whole body	435361088	2392
Hempitera	191	CAVLYO01	WGS	Allygus modestus	PRJEB69538	SAMEA112964466		1254715140	15132
Hempitera	192	CAVLYM01	WGS	Allygus modestus	PRJEB69539	SAMEA112964466		2760801	33
Hempitera	193	JAOQIE01	WGS	Coronaproctus castanopsis	PRJNA867129	SAMN30184829	dev_stage: adult,host: Castanopsis eyrei,tissue_type: whole body	700113905	46
Hempitera	194	VYZN01	WGS	Aphis glycines	PRJNA551277	SAMN12143004	dev_stage: parthenogenic adult,host: Glycine max,isolation_source: laboratory culture of Aphis glycines maintained on Glycine max Williams 82,tissue_type: Whole aphids	308063827	3210
Hempitera	195	JABCUB01	WGS	Eriosoma lanigerum	PRJNA623270	SAMN14543364	host: apple plant,isolation_source: glasshouse,tissue_type: single whole insect	334868328	7146
Hempitera	196	JAFHKX01	WGS	Schlechtendalia chinensis	PRJNA700780	SAMN17839241	host: Rhus chinensis,tissue_type: whole body	280427550	208
Hempitera	197	JAIPRL01	WGS	Pemphigus obesinymphae	PRJNA758084	SAMN21162905	host: Populus fremontii,isolation_source: leaves,tissue_type: Whole body	657710021	126996
Hempitera	198	JAIPRN01	WGS	Geopemphigus sp. TES_GeoC_2020	PRJNA758084	SAMN21162903	host: Pistacia mexicana,isolation_source: leaves,tissue_type: Whole body	244380868	35406
Hempitera	199	JAIVES01	WGS	Slavum lentiscoides	PRJNA765394	SAMN21557478	host: Pistacia vera,tissue_type: whole body	336272330	202
Hempitera	200	JAMBTI01	WGS	Chaetogeoica ovagalla	PRJNA832539	SAMN27939263	host: Pistacia chinensis,tissue_type: whole body	293085176	69
Hempitera	201	JAIUCT01	WGS	Tetraneura akinire	PRJNA759586	SAMN21170551	isolation_source: Insect,tissue_type: Whole body	343116958	10720
Hempitera	202	JAKMOU01	WGS	Diaphorina citri	PRJNA800468	SAMN25248379	dev_stage: adult,isolation_source: Uruguay,tissue_type: whole insect	266678638	382
Hempitera	203	JAKMOV01	WGS	Diaphorina citri	PRJNA800468	SAMN25248378	dev_stage: adult,isolation_source: Taiwan,tissue_type: whole insect	282892108	452
Hempitera	204	JAKMOW01	WGS	Diaphorina citri	PRJNA800468	SAMN25248377	dev_stage: adult,isolation_source: California,tissue_type: whole insect	282673517	345
Hempitera	205	AWGM01	WGS	Diaphorina citri	PRJNA29447	SAMN00100712		466369913	176470
Hempitera	206	CAVLEL01	WGS	Aradus depressus	PRJEB68350	SAMEA112232731		9862202	59
Hempitera	207	CAVLET01	WGS	Aradus depressus	PRJEB68349	SAMEA112232731		605617079	5684
Hempitera	208	GGKE02	TSA	Aspidiotus destructor	PRJNA431115	SAMN08397980,SAMN08397981		147288209	107407
Hempitera	209	GJKL01	TSA	Aspidiotus destructor	PRJNA431115	SAMN08397980,SAMN08397981		108220905	93360
Hempitera	210	GJKM01	TSA	Aspidiotus destructor	PRJNA431115	SAMN08397980,SAMN08397981		59683902	69179
Hempitera	211	GKQC01	TSA	Phylloxera sp.	PRJNA929654	SAMN32965178	host: Carya illinoinensis,isolation_source: on host plants	54923926	62896
Hempitera	212	GKQD01	TSA	Phylloxera sp.	PRJNA929654	SAMN32965179	host: Carya texana,isolation_source: on host plants	56065443	64937
Hempitera	213	GKQE01	TSA	Phylloxerina nyssae	PRJNA929654	SAMN32965098	host: Nyssa sylvatica,isolation_source: on host plants	96252469	106264
Hempitera	214	GKOW01	TSA	Riptortus pedestris	PRJNA1006624	SAMN37073794,SAMN37124298,SAMN37124299,SAMN37124328,SAMN37124338,SAMN37124348,SAMN37124349,SAMN37124353,SAMN37124519,SAMN37124543,SAMN37124551,SAMN37124569,SAMN37144360,SAMN37144791,SAMN37144793,SAMN37144794,SAMN37144851,SAMN37144885,SAMN37146268,SAMN37146276,SAMN37152508,SAMN37152531,SAMN37152630,SAMN37152632		155910321	134103
Hempitera	215	GKAQ01	TSA	Bagrada hilaris	PRJNA854805	SAMN29453564,SAMN29453565,SAMN29453566,SAMN29453567,SAMN29453568,SAMN29453569,SAMN29453570,SAMN29453571,SAMN29453572,SAMN29453573,SAMN29453574,SAMN29453575,SAMN29453576,SAMN29453577,SAMN29453578		722820955	970074
Hempitera	216	GJZR01	TSA	Gerris sp.	PRJNA826332	SAMN29246162	isolation_source: river surface,tissue_type: thorax	39317445	48583
Hempitera	217	GKDL01	TSA	Peregrinus maidis	PRJNA896602	SAMN31613042,SAMN31613043,SAMN31613044,SAMN31613045,SAMN31613046,SAMN31613047,SAMN31613048,SAMN31613049		57025928	23687
Hempitera	218	GJQL01	TSA	Scaphoideus titanus	PRJNA765507	SAMN21562045	isolation_source: in field collected,tissue_type: whole organism	107725216	148938
Hempitera	219	GJQM01	TSA	Scaphoideus titanus	PRJNA765507	SAMN21562080	isolation_source: in field collected,tissue_type: whole organism	140817965	365661
Hempitera	220	GJQN01	TSA	Scaphoideus titanus	PRJNA765507	SAMN21562079	isolation_source: in field collected,tissue_type: whole organism	36987643	81071
Hempitera	221	GJQO01	TSA	Scaphoideus titanus	PRJNA765507	SAMN21562044	isolation_source: in field collected,tissue_type: whole organism	66376878	155635
Hempitera	222	GJQP01	TSA	Scaphoideus titanus	PRJNA765507	SAMN21562083	isolation_source: in field collected,tissue_type: whole organism	46884683	97762
Hempitera	223	GJQQ01	TSA	Scaphoideus titanus	PRJNA765507	SAMN21562082	isolation_source: in field collected,tissue_type: whole organism	56672853	121226
Hempitera	224	GKEC01	TSA	Meimuna mongolica	PRJNA888061	SAMN31207087,SAMN31207088,SAMN31207089,SAMN31207090,SAMN31207091,SAMN31207092,SAMN31207093,SAMN31207094,SAMN31207095,SAMN31207096,SAMN31207097,SAMN31207098,SAMN31207099,SAMN31207100,SAMN31207101		28831365	45876
Hempitera	225	GJYF01	TSA	Aleyrodes proletella	PRJNA832135	SAMN27777462,SAMN27777463,SAMN27777464,SAMN27777465,SAMN27777466,SAMN27777467		194718456	139669
Hempitera	226	GJZQ01	TSA	Bactericera cockerelli	PRJNA822651	SAMN27256084,SAMN27256085,SAMN27256086,SAMN27256087,SAMN27256088		294465992	457653
Hempitera	227	GJYH01	TSA	Exitianus exitiosus	PRJNA562189	SAMN20251995	dev_stage: adult,host: Cynodon dactylon,isolation_source: Grass patches surrounding laboratory building,tissue_type: Whole insect	184046127	174579
Hempitera	228	HBWI01	TSA	Orius laevigatus	PRJEB38143	SAMEA9995349		239532725	209903
Hempitera	229	GJHW01	TSA	Triatoma sordida	PRJNA749011	SAMN20349839	dev_stage: Nymphs and adults,tissue_type: salivary gland	6069236	5973
Hempitera	230	GJJI01	TSA	Rhodnius neglectus	PRJNA757456	SAMN20964354,SAMN20964355,SAMN20964356,SAMN20964357,SAMN20964358,SAMN20964359,SAMN20964360,SAMN20964361		28062792	67198
Hempitera	231	GITV01	TSA	Dalbulus maidis	PRJNA631706	SAMN13134364,SAMN13134365,SAMN13134366,SAMN13134367,SAMN13134372,SAMN13134374,SAMN13134375,SAMN13134376,SAMN14890446,SAMN14890505,SAMN14890635,SAMN14890756		94702486	56117
Hempitera	232	ICQV01	TSA	Brachyplatys subaeneus	PRJDB10181	SAMD00235393,SAMD00235394,SAMD00235395	dev_stage: adult,tissue_type: midgut	17899	24
Hempitera	233	ICQW01	TSA	Coptosoma parvipictum	PRJDB10181	SAMD00235385,SAMD00235386,SAMD00235387,SAMD00235388	dev_stage: adult,tissue_type: midgut fourth section	2031	4
Hempitera	234	ICQX01	TSA	Megacopta cribraria	PRJDB10181	SAMD00235389,SAMD00235390,SAMD00235391,SAMD00235392	dev_stage: adult,tissue_type: midgut fourth section	8943	16
Hempitera	235	ICQY01	TSA	Megacopta punctatissima	PRJDB10181	SAMD00235381,SAMD00235382,SAMD00235383,SAMD00235384	dev_stage: adult	4351	8
Hempitera	236	GILL01	TSA	Trialeurodes vaporariorum	PRJNA616388	SAMN14489890,SAMN14489891		53246345	32890
Hempitera	237	GICT01	TSA	Homalodisca vitripennis	PRJNA342859	SAMN12667715,SAMN12667716,SAMN12667717		397732817	303766
Hempitera	238	GIBX01	TSA	Bemisia tabaci	PRJNA545218	SAMN11878446,SAMN11878447		83893444	86246
Hempitera	239	GICC01	TSA	Bemisia tabaci	PRJNA545218	SAMN11878448,SAMN11878449		96858040	90658
Hempitera	240	GIVF01	TSA	Chinavia impicticornis	PRJNA666218	SAMN16283887,SAMN16283888,SAMN16283889,SAMN16283890,SAMN16283891,SAMN16283892,SAMN16283893,SAMN16283894,SAMN16283895,SAMN16283896,SAMN16283897,SAMN16283898,SAMN16283899,SAMN16283900,SAMN16283901,SAMN16283902		133683462	267724
Hempitera	241	GIML01	TSA	Schizaphis graminum	PRJNA306025	SAMN10148328,SAMN10148329,SAMN10148330,SAMN10148331,SAMN10148332,SAMN10148333,SAMN10148334,SAMN10148335,SAMN10148336		51095832	23527
Hempitera	242	GHMB01	TSA	Trialeurodes vaporariorum	PRJNA541208	SAMN11579696,SAMN11584133		137556572	88128
Hempitera	243	GHDF01	TSA	Phloeomyzus passerinii	PRJNA510615	SAMN10612090	host: Populus x canadensis var. I-214,tissue_type: Salivary glands	18520339	9620
Hempitera	244	GIBW01	TSA	Nezara viridula	PRJNA557118	SAMN12389699,SAMN12389700,SAMN12389701,SAMN12389702,SAMN12389703		208028930	283658
Hempitera	245	IADR01	TSA	Riptortus pedestris	PRJDB7548	SAMD00144948,SAMD00144949	dev_stage: adult,tissue_type: whole body	56815018	81920
Hempitera	246	GHKI01	TSA	Aspidiotus rigidus	PRJNA431526	SAMN11523409,SAMN11523410		43622884	46644
Hempitera	247	GEIP01	TSA	Ozophora sp. KJ-2015	PRJNA295747	SAMN04101422	isolation_source: wild-caught,tissue_type: whole insect	46299987	41749
Hempitera	248	GEIR01	TSA	Brachyplatys sp. KJ-2015	PRJNA295746	SAMN04101421	isolation_source: wild-caught,tissue_type: whole insect	35104903	22218
Hempitera	249	GEIT01	TSA	Phaenacantha australiae	PRJNA295735	SAMN04101410	isolation_source: wild-caught,tissue_type: whole insect	92851148	54852
Hempitera	250	GEIU01	TSA	Pachygrontha sp. KJ-2015	PRJNA295733	SAMN04101408	isolation_source: wild-caught,tissue_type: whole insect	34779620	26684
Hempitera	251	GEJR01	TSA	Lygaeidae sp. KJ-2015	PRJNA295731	SAMN04101406	isolation_source: wild-caught,tissue_type: whole insect	27143354	21799
Hempitera	252	ICPO01	TSA	Triatoma rubrofasciata	PRJDB9186	SAMD00200509	tissue_type: salivary gland	1990694	1272
Hempitera	253	GGKE01	TSA	Aspidiotus destructor	PRJNA431115	SAMN08397980,SAMN08397981		248347095	310539
Hempitera	254	GEHU01	TSA	Tettigarcta crinita	PRJNA295711	SAMN04101386	isolation_source: wild-caught,tissue_type: whole insect	30262585	48096
Hempitera	255	GEIJ01	TSA	Thionia simplex	PRJNA295721	SAMN04101396	isolation_source: wild-caught,tissue_type: whole insect	61197947	80202
Hempitera	256	GEIK01	TSA	Tamasa doddi	PRJNA295701	SAMN04101376	isolation_source: wild-caught,tissue_type: whole insect	37210550	51993
Hempitera	257	GEIL01	TSA	Tinobregmus viridescens	PRJNA295727	SAMN04101402	isolation_source: wild-caught,tissue_type: whole insect	69628472	41748
Hempitera	258	GEIM01	TSA	Tettigades auropilosa	PRJNA295726	SAMN04101401	isolation_source: wild-caught,tissue_type: whole insect	24770194	22044
Hempitera	259	GEIN01	TSA	Stenocotis depressa	PRJNA295738	SAMN04101413	isolation_source: wild-caught,tissue_type: whole insect	47358502	30748
Hempitera	260	GEIO01	TSA	Scolypopa sp. KJ-2015	PRJNA295737	SAMN04101412	isolation_source: wild-caught,tissue_type: whole insect	80597694	51815
Hempitera	261	GEIQ01	TSA	Platybrachys sp. KJ-2015	PRJNA295736	SAMN04101411	isolation_source: wild-caught,tissue_type: whole insect	63261048	35898
Hempitera	262	GEIW01	TSA	Omolicna uhleri	PRJNA295709	SAMN04101384	host: Carya,isolation_source: wild-caught,tissue_type: whole insect	50756181	64081
Hempitera	263	GEIX01	TSA	Microcentrus caryae	PRJNA295719	SAMN04101394	host: Carya,isolation_source: wild-caught,tissue_type: whole insect	44543096	59181
Hempitera	264	GEIY01	TSA	Lipocallia australensis	PRJNA295732	SAMN04101407	isolation_source: wild-caught,tissue_type: whole insect	75918947	54743
Hempitera	265	GEIZ01	TSA	Umbonia crassicornis	PRJNA295728	SAMN04101403	isolation_source: wild-caught,tissue_type: whole insect	3154709	5086
Hempitera	266	GEJB01	TSA	Maoricicada tenuis	PRJNA295717	SAMN04101392	isolation_source: wild-caught,tissue_type: whole insect	38236249	52607
Hempitera	267	GEJC01	TSA	Neocoelidia tumidifrons	PRJNA295725	SAMN04101400	isolation_source: wild-caught,tissue_type: whole insect	86563360	54545
Hempitera	268	GEJE01	TSA	Macropsis decisa	PRJNA295724	SAMN04101399	host: Salix,isolation_source: wild-caught,tissue_type: whole insect	69150229	47876
Hempitera	269	GEJF01	TSA	Kikihia scutellaris	PRJNA295715	SAMN04101390	isolation_source: wild-caught,tissue_type: whole insect	36669232	49120
Hempitera	270	GEJG01	TSA	Idiocerus rotundens	PRJNA295723	SAMN04101398	isolation_source: wild-caught,tissue_type: whole insect	69485747	49693
Hempitera	271	GEKN01	TSA	Nionia palmeri	PRJNA295720	SAMN04101395	isolation_source: wild-caught,tissue_type: whole insect	46108544	72818
Hempitera	272	GEKO01	TSA	Pectinariophyes stalii	PRJNA295734	SAMN04101409	isolation_source: wild-caught,tissue_type: whole insect	71100782	48028
Hempitera	273	GELC01	TSA	Xestocephalus desertorum	PRJNA295729	SAMN04101404	isolation_source: wild-caught,tissue_type: whole insect	90517139	79447
Hempitera	274	GFEF01	TSA	Yucanda albida	PRJNA357446	SAMN06145384	isolation_source: wild-caught,tissue_type: whole insect	36212802	65447
Hempitera	275	GFEI01	TSA	Tituria crinita	PRJNA357436	SAMN06145374	isolation_source: wild-caught,tissue_type: whole insect	65732403	80009
Hempitera	276	GFEJ01	TSA	Tettigometra bipunctata	PRJNA357421	SAMN06145359	isolation_source: wild-caught,tissue_type: whole insect	60187698	62552
Hempitera	277	GFEO01	TSA	Tolania sp. TospME4	PRJNA357445	SAMN06145383	isolation_source: wild-caught,tissue_type: whole insect	26238289	45947
Hempitera	278	GFEY01	TSA	Ricania speculum	PRJNA357442	SAMN06145380	isolation_source: wild-caught,tissue_type: whole insect	49748121	68811
Hempitera	279	GFFD01	TSA	Procyrta sp. PrspME4	PRJNA357441	SAMN06145379	isolation_source: wild-caught,tissue_type: whole insect	49477445	65464
Hempitera	280	GEHT01	TSA	Catonia nava	PRJNA295706	SAMN04101381	host: Carya,isolation_source: wild-caught,tissue_type: whole insect	50497817	67369
Hempitera	281	GEIH01	TSA	Anasa tristis	PRJNA295690	SAMN04101364	isolation_source: wild-caught,tissue_type: whole insect harvested onto dry ice	41628177	55033
Hempitera	282	GEII01	TSA	Anasa tristis	PRJNA295690	SAMN04101365	isolation_source: wild-caught,tissue_type: whole insect harvested into RNAlater	32728519	46031
Hempitera	283	GEJH01	TSA	Jamella australiae	PRJNA295743	SAMN04101418	isolation_source: wild-caught,tissue_type: whole insect	71621712	39688
Hempitera	284	GEJK01	TSA	Guineapsaltria flava	PRJNA295700	SAMN04101375	isolation_source: wild-caught,tissue_type: whole insect	6577497	15798
Hempitera	285	GEJL01	TSA	Euacanthella palustris	PRJNA295730	SAMN04101405	isolation_source: wild-caught,tissue_type: whole insect	57943145	41388
Hempitera	286	GEJQ01	TSA	Heteronotus sp. KJ-2015	PRJNA295741	SAMN04101416	isolation_source: wild-caught,tissue_type: whole insect	51945352	35740
Hempitera	287	GEJT01	TSA	Clastoptera obtusa	PRJNA295707	SAMN04101382	host: Tilia,isolation_source: wild-caught,tissue_type: whole insect	37865465	43317
Hempitera	288	GEJW01	TSA	Epipyga sp. KJ-2015	PRJNA295739	SAMN04101414	isolation_source: wild-caught,tissue_type: whole insect	48966227	34176
Hempitera	289	GEJZ01	TSA	Burbunga queenslandica	PRJNA295699	SAMN04101374	isolation_source: wild-caught,tissue_type: whole insect	27973340	43125
Hempitera	290	GEKH01	TSA	Chilecicada sp. KJ-2015	PRJNA295722	SAMN04101397	isolation_source: wild-caught,tissue_type: whole insect	60608428	37250
Hempitera	291	GFEB01	TSA	Chelyoidea sp. ChspME22	PRJNA357427	SAMN06145365	isolation_source: wild-caught,tissue_type: whole insect	48428437	71245
Hempitera	292	GFEC01	TSA	Cyphonia clavata	PRJNA357428	SAMN06145366	isolation_source: wild-caught,tissue_type: whole insect	63751098	97028
Hempitera	293	GFEH01	TSA	Hackeriella veitchi	PRJNA357411	SAMN06145349	isolation_source: wild-caught,tissue_type: whole insect	69859741	56851
Hempitera	294	GFEQ01	TSA	Lophyraspis sp. LospAE	PRJNA357414	SAMN06145352	isolation_source: wild-caught,tissue_type: whole insect	54595246	51661
Hempitera	295	GFER01	TSA	Lycoderes burmeisteri	PRJNA357432	SAMN06145370	isolation_source: wild-caught,tissue_type: whole insect	73561976	90979
Hempitera	296	GFES01	TSA	Lycorma delicatula	PRJNA357415	SAMN06145353	isolation_source: wild-caught,tissue_type: whole insect	30587303	31396
Hempitera	297	GFET01	TSA	Membracis tectigera	PRJNA357433	SAMN06145371	isolation_source: wild-caught,tissue_type: whole insect	53759249	72018
Hempitera	298	GFFB01	TSA	Notocera sp. NospME1B	PRJNA357437	SAMN06145375	isolation_source: wild-caught,tissue_type: whole insect	51579864	68976
Hempitera	299	GFFC01	TSA	Penestragania robusta	PRJNA357439	SAMN06145377	host: Gleditsia,isolation_source: wild-caught,tissue_type: whole insect	57502793	86789
Hempitera	300	GFFF01	TSA	Penthimia sp. PespCi34	PRJNA357438	SAMN06145376	isolation_source: wild-caught,tissue_type: whole insect	71409706	88452
Hempitera	301	GHCC01	TSA	Dalbulus maidis	PRJNA505619	SAMN10430478	tissue_type: whole body	38748947	55286
Hempitera	302	GHWZ01	TSA	Entylia carinata	PRJNA415461	SAMN12306210,SAMN12306211,SAMN12306212,SAMN12306213,SAMN12306214,SAMN12306215,SAMN12306216,SAMN12306217		38620748	19949
Hempitera	303	GHXA01	TSA	Homalodisca vitripennis	PRJNA415461	SAMN12306226,SAMN12306227,SAMN12306228,SAMN12306229,SAMN12306230,SAMN12306231,SAMN12306232,SAMN12306233		43051978	19103
Hempitera	304	GHUW01	TSA	Bactericera trigonica	PRJNA561752	SAMN12627590	host: Carrot,isolation_source: carrot fields,tissue_type: Adults\, nymphs\, guts	43066285	57723
Hempitera	305	GGAG01	TSA	Amrasca biguttula biguttula	PRJNA417995	SAMN08013300	dev_stage: nymphs,host: Cotton,tissue_type: Whole body tisue	124738806	75273
Hempitera	306	IAEA01	TSA	Nipponaphis monzeni	PRJDB7750	SAMD00153879,SAMD00153880,SAMD00153881,SAMD00153882,SAMD00153883,SAMD00153884		45063	19
Hempitera	307	GHKJ01	TSA	Rhodnius prolixus	PRJNA191820	SAMN00618861,SAMN00618862,SAMN00618863,SAMN00618868,SAMN00618869,SAMN00618873,SAMN00618874,SAMN00618883		1529535	1538
Hempitera	308	GGNH01	TSA	Nilaparvata lugens	PRJNA360217	SAMN06205216	dev_stage: adult,tissue_type: salivary gland	30273085	45255
Hempitera	309	GGPJ01	TSA	Nezara viridula	PRJNA472074	SAMN09225366	dev_stage: adults,tissue_type: whole body	192337961	296877
Hempitera	310	GGIT01	TSA	Phenacoccus solenopsis	PRJNA436774	SAMN08631968	dev_stage: Mixed individuals,host: Gossypium hirsutum,isolation_source: cotton plant,tissue_type: Whole body tissue	20673239	23621
Hempitera	311	GGBO01	TSA	Adelphocoris fasciaticollis	PRJNA418395	SAMN08026780	dev_stage: larvae of first instar stage,tissue_type: whole body	79347388	58473
Hempitera	312	GGBQ01	TSA	Adelphocoris lineolatus	PRJNA418395	SAMN08026811	tissue_type: whole body	132280884	104131
Hempitera	313	GGBU01	TSA	Adelphocoris suturalis	PRJNA418395	SAMN08026812,SAMN08026817,SAMN08026818		120970259	133667
Hempitera	314	GCVU01	TSA	Chrysomphalus aonidum	PRJNA272231	SAMN03341945	dev_stage: adult,tissue_type: whole organism	59630753	50085
Hempitera	315	GCVV01	TSA	Empoasca fabae	PRJNA272241	SAMN03341955	dev_stage: adult,tissue_type: whole organism	38163234	53543
Hempitera	316	GCVW01	TSA	Nabicula subcoleoptrata	PRJNA272267	SAMN03341983	dev_stage: adult,tissue_type: whole organism	31787638	32691
Hempitera	317	GCVZ01	TSA	Alydus pilosus	PRJNA272214	SAMN03341927	dev_stage: adult,tissue_type: whole organism	34803354	45835
Hempitera	318	GCWA01	TSA	Aphelonotus fraterculus	PRJNA272218	SAMN03341931	dev_stage: adult,tissue_type: whole organism	28334676	35472
Hempitera	319	GCWC01	TSA	Boisea trivittata	PRJNA272221	SAMN03341934	dev_stage: adult,tissue_type: whole organism	44811122	53407
Hempitera	320	GCWE01	TSA	Arilus cristatus	PRJNA272219	SAMN03341932	dev_stage: adult,tissue_type: whole organism	26079491	32594
Hempitera	321	GCWF01	TSA	Bruchomorpha oculata	PRJNA272222	SAMN03341935	dev_stage: adult,tissue_type: whole organism	44927908	71170
Hempitera	322	GCWG01	TSA	Anasa tristis	PRJNA272215	SAMN03341928	dev_stage: adult,tissue_type: whole organism	41737148	58227
Hempitera	323	GCWH01	TSA	Hoplitocoris sp. AD-2014	PRJNA272250	SAMN03341964	dev_stage: adult,tissue_type: whole organism	23360899	30064
Hempitera	324	GCWI01	TSA	Enchenopa latipes	PRJNA272226	SAMN03341938	dev_stage: adult,tissue_type: whole organism	53986922	73796
Hempitera	325	GCWK01	TSA	Belostoma flumineum	PRJNA272220	SAMN03341933	dev_stage: adult,tissue_type: whole organism	31958003	34422
Hempitera	326	GCWL01	TSA	Piezosternum calidum	PRJNA272281	SAMN03341996	dev_stage: adult,tissue_type: whole organism	22251963	27446
Hempitera	327	GCWM01	TSA	Geocoris sp. AD-2014	PRJNA272244	SAMN03341958	dev_stage: adult,tissue_type: whole organism	28981020	36872
Hempitera	328	GCWO01	TSA	Aphalara polygoni	PRJNA272217	SAMN03341930	dev_stage: adult,tissue_type: whole organism	40370361	62105
Hempitera	329	GCWP01	TSA	Dalbulus maidis	PRJNA272239	SAMN03341953	dev_stage: adult,tissue_type: whole organism	28305469	25662
Hempitera	330	GCWQ01	TSA	Cyrpoptus belfragei	PRJNA272237	SAMN03341951	dev_stage: adult,tissue_type: whole organism	33202685	44867
Hempitera	331	GCWR01	TSA	Acrosternum hilare	PRJNA272230	SAMN03341943	dev_stage: adult,tissue_type: whole organism	40045896	50698
Hempitera	332	GCWS01	TSA	Ceratocombus sp. AD-2014	PRJNA272227	SAMN03341939	dev_stage: adult,tissue_type: whole organism	32858075	40866
Hempitera	333	GCWT01	TSA	Agallia constricta	PRJNA272213	SAMN03341926	dev_stage: adult,tissue_type: whole organism	43799808	58380
Hempitera	334	GCWU01	TSA	Aclerda sp. AD-2014	PRJNA272211	SAMN03341924	dev_stage: adult,tissue_type: whole organism	52568191	47693
Hempitera	335	GCWV01	TSA	Dactylopius confusus	PRJNA272238	SAMN03341952	dev_stage: adult,tissue_type: whole organism	48584386	44600
Hempitera	336	GCWW01	TSA	Coccus sp. AD-2014	PRJNA272232	SAMN03341946	dev_stage: adult,tissue_type: whole organism	54712771	44409
Hempitera	337	GCWX01	TSA	Llanquihuea pilosa	PRJNA272258	SAMN03341973	dev_stage: adult,tissue_type: whole organism	37598185	46560
Hempitera	338	GCWZ01	TSA	Ceroplastes cirripediformis	PRJNA272228	SAMN03341940	dev_stage: adult,tissue_type: whole organism	39278582	37274
Hempitera	339	GCXA01	TSA	Corimelaena lateralis	PRJNA272234	SAMN03341948	dev_stage: adult,tissue_type: whole organism	34742355	43649
Hempitera	340	GCXB01	TSA	Heteropsylla cubana	PRJNA272248	SAMN03341962	dev_stage: adult,tissue_type: whole organism	31314294	43189
Hempitera	341	GCXC01	TSA	Acanalonia conica	PRJNA272210	SAMN03341923	dev_stage: adult,tissue_type: whole organism	78405065	110708
Hempitera	342	GCXE01	TSA	Buenoa margaritacea	PRJNA272223	SAMN03341936	dev_stage: adult,tissue_type: whole organism	42732228	48890
Hempitera	343	GCXF01	TSA	Lopidea amorphae	PRJNA272259	SAMN03341974	dev_stage: adult,tissue_type: whole organism	42042747	35140
Hempitera	344	GCXG01	TSA	Hespenedra chilensis	PRJNA272247	SAMN03341961	dev_stage: adult,tissue_type: whole organism	34845676	42794
Hempitera	345	GCXH01	TSA	Ischnodemus falicus	PRJNA272252	SAMN03341966	dev_stage: adult,tissue_type: whole organism	46332497	56131
Hempitera	346	GCXI01	TSA	Gelastocoris oculatus	PRJNA272243	SAMN03341957	dev_stage: adult,tissue_type: whole organism	32973781	43521
Hempitera	347	GCXJ01	TSA	Acutaspis umbonifera	PRJNA272212	SAMN03341925	dev_stage: adult,tissue_type: whole organism	56800197	50765
Hempitera	348	GCXK01	TSA	Chauliops fallax	PRJNA272229	SAMN03341942	dev_stage: adult,tissue_type: whole organism	18071929	28314
Hempitera	349	GCXL01	TSA	Jalysus sp. AD-2014	PRJNA272253	SAMN03341967	dev_stage: adult,tissue_type: whole organism	48312152	67482
Hempitera	350	GCXM01	TSA	Lygus lineolaris	PRJNA272261	SAMN03341976	dev_stage: adult,tissue_type: whole organism	41384616	45550
Hempitera	351	GCXN01	TSA	Mapuchea sp. AD-2014	PRJNA272263	SAMN03341978	dev_stage: adult,tissue_type: whole organism	58929596	70479
Hempitera	352	GCXO01	TSA	Ladella sp. AD-2014	PRJNA272255	SAMN03341969	dev_stage: adult,tissue_type: whole organism	56403614	95782
Hempitera	353	GCXR01	TSA	Largus californicus	PRJNA272803	SAMN03341971	dev_stage: adult,tissue_type: whole organism	57081533	70145
Hempitera	354	GCXS01	TSA	Mesovelia mulsanti	PRJNA272265	SAMN03341981	dev_stage: adult,tissue_type: whole organism	51536645	79927
Hempitera	355	GCXU01	TSA	Pagasa sp. AD-2014	PRJNA272275	SAMN03341990	dev_stage: adult,tissue_type: whole organism	30390488	31317
Hempitera	356	GCXV01	TSA	Megacopta cribraria	PRJNA272264	SAMN03341979	dev_stage: adult,tissue_type: whole organism	23186814	26135
Hempitera	357	GCXW01	TSA	Holdgatiella chepuensis	PRJNA272249	SAMN03341963	dev_stage: adult,tissue_type: whole organism	37743759	43195
Hempitera	358	GCXX01	TSA	Largus californicus	PRJNA272256	SAMN03341970	dev_stage: adult,tissue_type: whole organism	52822694	68154
Hempitera	359	GCXY01	TSA	Oncopeltus fasciatus	PRJNA272270	SAMN03341985	dev_stage: adult,tissue_type: whole organism	43620981	53512
Hempitera	360	GCXZ01	TSA	Idiosystatus acutiusculus	PRJNA272251	SAMN03341965	dev_stage: adult,tissue_type: whole organism	58492799	60988
Hempitera	361	GCYA01	TSA	Limnoporus canaliculatus	PRJNA272257	SAMN03341972	dev_stage: adult,tissue_type: whole organism	57721725	97767
Hempitera	362	GCYB01	TSA	Lygaeus turcicus	PRJNA272260	SAMN03341975	dev_stage: adult,tissue_type: whole organism	57465981	72616
Hempitera	363	GCYE01	TSA	Scutelleridae sp. AD-2014	PRJNA272291	SAMN03342006	dev_stage: adult,tissue_type: whole organism	29353446	31850
Hempitera	364	GCYF01	TSA	Nessorhinus gibberulus	PRJNA272268	SAMN03341984	dev_stage: adult,tissue_type: whole organism	26821667	39721
Hempitera	365	GCYG01	TSA	Chondrodire chilensis	PRJNA272294	SAMN03341944	dev_stage: adult,tissue_type: whole organism	37581699	51550
Hempitera	366	GCYH01	TSA	Phylloscelis atra	PRJNA272279	SAMN03341994	dev_stage: adult,tissue_type: whole organism	36849431	52553
Hempitera	367	GCYI01	TSA	Phymata pennsylvanica	PRJNA272280	SAMN03341995	dev_stage: adult,tissue_type: whole organism	38379194	55385
Hempitera	368	GCYJ01	TSA	Prosapia bicincta	PRJNA272284	SAMN03341999	dev_stage: adult,tissue_type: whole organism	39526530	48234
Hempitera	369	GCYK01	TSA	Reuteroscopus ornatus	PRJNA272288	SAMN03342003	dev_stage: adult,tissue_type: whole organism	38334317	33447
Hempitera	370	GCYL01	TSA	Orius insidiosus	PRJNA272271	SAMN03341986	dev_stage: adult,tissue_type: whole organism	26926668	25913
Hempitera	371	GCYM01	TSA	Mezira granulata	PRJNA272266	SAMN03341982	dev_stage: adult,tissue_type: whole organism	52025883	60360
Hempitera	372	GCYN01	TSA	Anoplogonius nigricollis	PRJNA272216	SAMN03341929	dev_stage: adult,tissue_type: whole organism	13678498	19379
Hempitera	373	GCYP01	TSA	Rhagovelia obesa	PRJNA272289	SAMN03342004	dev_stage: adult,tissue_type: whole organism	37228276	50298
Hempitera	374	GCYS01	TSA	Chalcocoris rutilans	PRJNA272224	SAMN03341941	dev_stage: adult,tissue_type: whole organism	32002254	37973
Hempitera	375	GCYT01	TSA	Trionymus caricis	PRJNA272297	SAMN03342011	dev_stage: adult,tissue_type: whole organism	34841673	28245
Hempitera	376	GCYV01	TSA	Megatibicen dorsatus	PRJNA272295	SAMN03342009	dev_stage: adult,tissue_type: whole organism	46190617	63242
Hempitera	377	GCYW01	TSA	Psyllopsis fraxinicola	PRJNA272285	SAMN03342000	dev_stage: adult,tissue_type: whole organism	46898347	63543
Hempitera	378	GCYX01	TSA	Trioza urticae	PRJNA272298	SAMN03342012	dev_stage: adult,tissue_type: whole organism	41034766	57345
Hempitera	379	GCYY01	TSA	Tuberolachnus salignus	PRJNA272299	SAMN03342013	dev_stage: adult,tissue_type: whole organism	42294348	39759
Hempitera	380	GCYZ01	TSA	Trichocorixa calva	PRJNA272296	SAMN03342010	dev_stage: adult,tissue_type: whole organism	37866798	47451
Hempitera	381	GCZA01	TSA	Philaenus spumarius	PRJNA272277	SAMN03341992	dev_stage: adult,tissue_type: whole organism	65543966	89002
Hempitera	382	GCZB01	TSA	Sehirus cinctus	PRJNA272292	SAMN03342007	dev_stage: adult,tissue_type: whole organism	45570966	55647
Hempitera	383	GCZC01	TSA	Uroleucon ambrosiae	PRJNA272301	SAMN03342015	dev_stage: adult,tissue_type: whole organism	42211539	35534
Hempitera	384	GCZD01	TSA	Vidanoana flavomaculata	PRJNA272302	SAMN03342016	dev_stage: adult,tissue_type: whole organism	45681665	56498
Hempitera	385	GCZE01	TSA	Melanoliarus placitus	PRJNA272269	SAMN03341980	dev_stage: adult,tissue_type: whole organism	65922569	84053
Hempitera	386	GCZG01	TSA	Peloridium pomponorum	PRJNA272276	SAMN03341991	dev_stage: adult,tissue_type: whole organism	57726145	62705
Hempitera	387	GCZI01	TSA	Schizaphis graminum	PRJNA272290	SAMN03342005	dev_stage: adult,tissue_type: whole organism	36200869	31535
Hempitera	388	GCZJ01	TSA	Unaspis euonymi	PRJNA272300	SAMN03342014	dev_stage: adult,tissue_type: whole organism	54887968	59207
Hempitera	389	GCZK01	TSA	Stictocephala bisonia	PRJNA272293	SAMN03342008	dev_stage: adult,tissue_type: whole organism	53718825	62496
Hempitera	390	GCYC01	TSA	Pachypsylla celtidismamma	PRJNA272274	SAMN03341989	dev_stage: adult,tissue_type: whole organism	61715315	84238
Hempitera	391	GCZF01	TSA	Ponana quadralaba	PRJNA272282	SAMN03341997	dev_stage: adult,tissue_type: whole organism	64045803	80761
Hempitera	392	GCZH01	TSA	Prociphilus tessellatus	PRJNA272283	SAMN03341998	dev_stage: adult,tissue_type: whole organism	47009400	52199
Hempitera	393	GCXQ01	TSA	Macrohomotoma gladiata	PRJNA272262	SAMN03341977	dev_stage: adult,tissue_type: whole organism	28762605	46071
Hempitera	394	GDDR01	TSA	Corixa punctata	PRJNA272172	SAMN03331959	dev_stage: adult,tissue_type: whole organism	14942032	22840
Hempitera	395	GDDW01	TSA	Corythucha ciliata	PRJNA272173	SAMN03331960	dev_stage: adult,tissue_type: whole organism	22293449	17985
Hempitera	396	GDEB01	TSA	Daktulosphaira vitifoliae	PRJNA272174	SAMN03331961	dev_stage: adult,tissue_type: whole organism	22942940	26505
Hempitera	397	GDED01	TSA	Diplonychus rusticus	PRJNA272177	SAMN03331964	tissue_type: whole organism	22841417	48710
Hempitera	398	GDEG01	TSA	Hydrometra stagnorum	PRJNA272188	SAMN03331975	dev_stage: adult,tissue_type: whole organism	18815809	31009
Hempitera	399	GDEH01	TSA	Notonecta glauca	PRJNA272200	SAMN03331987	dev_stage: adult,tissue_type: whole organism	18362667	22636
Hempitera	400	GDEK01	TSA	Cimex lectularius	PRJNA272171	SAMN03331958	tissue_type: whole organism	32024288	33390
Hempitera	401	GDEM01	TSA	Xenophyes metoponcus	PRJNA272209	SAMN03331996	dev_stage: adult,tissue_type: whole organism	53987688	76076
Hempitera	402	GDEN01	TSA	Aphrophora alni	PRJNA272162	SAMN03331949	dev_stage: adult,tissue_type: whole organism	24690902	39962
Hempitera	403	GDEO01	TSA	Ulopa reticulata	PRJNA272207	SAMN03331994	dev_stage: adult,tissue_type: whole organism	26995497	47307
Hempitera	404	GDEP01	TSA	Dictyophara europaea	PRJNA272176	SAMN03331963	dev_stage: adult,tissue_type: whole organism	27417884	50152
Hempitera	405	GDEQ01	TSA	Aphelocheirus aestivalis	PRJNA272161	SAMN03331948	dev_stage: adult,tissue_type: whole organism	24200684	40613
Hempitera	406	GDER01	TSA	Saldula saltatoria	PRJNA272204	SAMN03331991	dev_stage: adult,tissue_type: whole organism	17541820	29247
Hempitera	407	GDES01	TSA	Plea minutissima	PRJNA272202	SAMN03331989	dev_stage: adult,tissue_type: whole organism	28661689	41176
Hempitera	408	GDEW01	TSA	Ilyocoris cimicoides	PRJNA272189	SAMN03331976	tissue_type: whole organism	23625932	29938
Hempitera	409	GDEX01	TSA	Tachycixius pilosus	PRJNA272206	SAMN03331993	dev_stage: adult,tissue_type: whole organism	20773236	33668
Hempitera	410	GDEZ01	TSA	Arocatus melanocephalus	PRJNA272165	SAMN03331952	dev_stage: adult,tissue_type: whole organism	22923797	45156
Hempitera	411	GDFA01	TSA	Metatropis rufescens	PRJNA272197	SAMN03331984	dev_stage: mixed,tissue_type: whole organism	17629065	23848
Hempitera	412	GDFD01	TSA	Aradus betulae	PRJNA272164	SAMN03331951	tissue_type: whole organism	36319390	55559
Hempitera	413	GDFE01	TSA	Caliscelis bonellii	PRJNA272168	SAMN03331955	dev_stage: adult,tissue_type: whole organism	24767941	32387
Hempitera	414	GDFF01	TSA	Centrotus cornutus	PRJNA272169	SAMN03331956	dev_stage: adult,tissue_type: whole organism	29278484	40509
Hempitera	415	GDFH01	TSA	Metcalfa pruinosa	PRJNA272198	SAMN03331985	dev_stage: adult,tissue_type: whole organism	38604585	58627
Hempitera	416	GDFI01	TSA	Pyrrhocoris apterus	PRJNA272203	SAMN03331990	tissue_type: whole organism	49376347	54751
Hempitera	417	GDFJ01	TSA	Lygaeus equestris	PRJNA272193	SAMN03331980	dev_stage: adult,tissue_type: whole organism	33038268	56358
Hempitera	418	GDFO01	TSA	Aquarius paludum	PRJNA272163	SAMN03331950	dev_stage: adult,tissue_type: whole organism	40352458	71503
Hempitera	419	GDFP01	TSA	Glycaspis brimblecombei	PRJNA272182	SAMN03331969	tissue_type: whole organism	45332706	81772
Hempitera	420	GDFN01	TSA	Diaphorina citri	PRJNA272175	SAMN03331962	dev_stage: adult,tissue_type: whole organism	24905256	28868
Hempitera	421	GGPH01	TSA	Diceroprocta semicincta	PRJNA355175	SAMN06067838,SAMN06067839,SAMN06067840,SAMN06067841,SAMN06067842,SAMN06067843		152119479	223024
Hempitera	422	GGMS01	TSA	Sipha flava	PRJNA450380	SAMN08936755,SAMN08936756,SAMN08936757,SAMN08936758,SAMN08936759,SAMN08936760,SAMN08936761,SAMN08936762,SAMN08936763,SAMN08936764,SAMN08936765,SAMN08936766,SAMN08936767,SAMN08936768,SAMN08936769,SAMN08936770,SAMN08936771,SAMN08936772,SAMN08936773,SAMN08936774,SAMN08936775,SAMN08936776,SAMN08936777,SAMN08936778,SAMN08936779,SAMN08936780,SAMN08936781,SAMN08936782,SAMN08936783,SAMN08936784,SAMN08936…		36250419	18023
Hempitera	423	GGMR01	TSA	Schizaphis graminum	PRJNA450085	SAMN08929943,SAMN08929944,SAMN08929945,SAMN08929946,SAMN08929947,SAMN08929948,SAMN08929949,SAMN08929950,SAMN08929951,SAMN08929952,SAMN08929953,SAMN08929954,SAMN08929955,SAMN08929956,SAMN08929957,SAMN08929958,SAMN08929959,SAMN08929960,SAMN08929961,SAMN08929962,SAMN08929963,SAMN08929964,SAMN08929965,SAMN08929966,SAMN08929967,SAMN08929968,SAMN08929969,SAMN08929970,SAMN08929971,SAMN08929972,SAMN08929…		37285651	20538
Hempitera	424	GDEF01	TSA	Graphocephala fennahi	PRJNA272183	SAMN03331970	dev_stage: adult,tissue_type: whole organism	26555525	31175
Hempitera	425	GFDW01	TSA	Aetalion reticulatum	PRJNA357422	SAMN06145360	isolation_source: wild-caught,tissue_type: whole insect	73113645	101467
Hempitera	426	GFDX01	TSA	Agudus sp. AgspCi3	PRJNA357423	SAMN06145361	isolation_source: wild-caught,tissue_type: whole insect	56475668	89602
Hempitera	427	GFDY01	TSA	Amastris sp. AmspME1B	PRJNA357424	SAMN06145362	isolation_source: wild-caught,tissue_type: whole insect	47935366	60274
Hempitera	428	GFDZ01	TSA	Aphrodes bicincta	PRJNA357425	SAMN06145363	isolation_source: wild-caught,tissue_type: whole insect	93861298	158422
Hempitera	429	GFEA01	TSA	Bladina sp. BlspNO2	PRJNA357426	SAMN06145364	isolation_source: wild-caught,tissue_type: whole insect	15545729	30540
Hempitera	430	GFTU01	TSA	Euscelidius variegatus	PRJNA393620	SAMN07338419,SAMN07338420,SAMN07338421,SAMN07338422		40783245	17916
Hempitera	431	IACV01	TSA	Nilaparvata lugens	PRJDB6524	SAMD00106380	tissue_type: whole body of mixed total RNA sample from embryo to adult stages	95181896	132112
Hempitera	432	GFXV01	TSA	Melanaphis sacchari	PRJNA412816	SAMN07728762	dev_stage: adult,host: Sorghum bicolor,tissue_type: Whole body	20561908	8185
Hempitera	433	GFOS01	TSA	Rhagovelia antilleana	PRJNA381852	SAMN06689961,SAMN06689962,SAMN06689963		112574732	180541
Hempitera	434	GFWP01	TSA	Sogatella furcifera	PRJNA397829	SAMN07522011	dev_stage: fifth-instar first day,host: Oryza sativa,isolation_source: WBPH reared at no insecticide,tissue_type: whole body	37617050	37801
Hempitera	435	GFXM01	TSA	Bemisia tabaci	PRJNA407873	SAMN07665547,SAMN07665548		75061100	62151
Hempitera	436	GFTR01	TSA	Panstrongylus lignarius	PRJNA395235	SAMN07374128,SAMN07374129		10668861	9013
Hempitera	437	GFUB01	TSA	Podisus maculiventris	PRJNA237979	SAMN07370514,SAMN07370515,SAMN07370516,SAMN07370517,SAMN07370518,SAMN07370519,SAMN07370520,SAMN07370521,SAMN07370522,SAMN07370523,SAMN07370524,SAMN07370525,SAMN07370526,SAMN07370527,SAMN07370528,SAMN07370529,SAMN07370530,SAMN07370531,SAMN07370532,SAMN07370533,SAMN07370534,SAMN07370535,SAMN07370536,SAMN07370537,SAMN07370538,SAMN07370539,SAMN07370540,SAMN07370541,SAMN07370542,SAMN07370543,SAMN07370…		153853841	228091
Hempitera	438	GFOX01	TSA	Pyrrhocoris apterus	PRJNA389968	SAMN07211674	dev_stage: adult,tissue_type: salivary gland	103101631	154498
Hempitera	439	GFMC01	TSA	Triatoma infestans	PRJNA304741	SAMN04317638	dev_stage: Eggs\, Larva 1 to 5 and Adusts	19657313	31608
Hempitera	440	GFMJ01	TSA	Triatoma dimidiata	PRJNA304741	SAMN04317639	dev_stage: Eggs\, Larva 1 to 5 and Adusts	16496928	26577
Hempitera	441	GFMK01	TSA	Meccus pallidipennis	PRJNA304741	SAMN04317640	dev_stage: Eggs\, Larva 1 to 5 and Adusts	17813799	28256
Hempitera	442	GECK01	TSA	Rhodnius prolixus	PRJNA281760	SAMN03496284,SAMN03496285,SAMN03496286		86874310	128114
Hempitera	443	GECQ01	TSA	Murgantia histrionica	PRJNA302154	SAMN04267204,SAMN04267205,SAMN04267206,SAMN04267207		425689726	523102
Hempitera	444	GFBA01	TSA	Tupiocoris notatus	PRJNA343704	SAMN05792422,SAMN05792423,SAMN05792425,SAMN05792426		63437851	63041
Hempitera	445	GEZK01	TSA	Bemisia tabaci	PRJNA338731	SAMN05567564,SAMN05567565		114882103	236470
Hempitera	446	GEVD01	TSA	Meccus pallidipennis	PRJNA323400	SAMN05178550	host: Triatoma,tissue_type: Salivary Gland	65831546	65415
Hempitera	447	GEBQ01	TSA	Graphocephala atropunctata	PRJNA299492	SAMN04208332,SAMN04208333,SAMN04208334		54314135	32270
Hempitera	448	GECU01	TSA	Homalodisca liturata	PRJNA303151	SAMN04293489,SAMN04293490,SAMN04293491		57066937	37937
Hempitera	449	GECZ01	TSA	Cuerna arida	PRJNA303150	SAMN04292971,SAMN04292972,SAMN04292973		47876092	32471
Hempitera	450	GEDC01	TSA	Clastoptera arizonana	PRJNA303152	SAMN04293493,SAMN04293494,SAMN04293495		78225081	31809
Hempitera	451	GEMB01	TSA	Triatoma infestans	PRJNA314811	SAMN04543919	tissue_type: integument	5269939	8060
Hempitera	452	GCZW01	TSA	Bemisia tabaci	PRJNA282153	SAMN03567662	host: cotton,tissue_type: Whole body	53998946	73733
Hempitera	453	GEDY01	TSA	Halyomorpha halys	PRJNA263732	SAMN03285400	dev_stage: Adult,host: Soybean,tissue_type: Whole body	36835800	64549
Hempitera	454	GDHC01	TSA	Lygus hesperus	PRJNA284294	SAMN01831325,SAMN02222160,SAMN02222161,SAMN02222162,SAMN02222163,SAMN02222164,SAMN02222165,SAMN02222166,SAMN02222167,SAMN02679940,SAMN02679941,SAMN02679942,SAMN02679943,SAMN02679944,SAMN02679945,SAMN02679946,SAMN02679947,SAMN02679948,SAMN03792993,SAMN03792994,SAMN03792995		45687929	22022
Hempitera	455	GECL01	TSA	Triatoma dimidiata	PRJNA300554	SAMN04240765	dev_stage: 5th instar nymph,tissue_type: salivary glands	4850242	3815
Hempitera	456	GBSU01	TSA	Aphis glycines	PRJNA231526	SAMN00008645,SAMN02442870		39457176	55368
Hempitera	457	GBYH01	TSA	Cimex lectularius	PRJNA264998	SAMN03144972	isolation_source: canning jars	37122276	39124
Hempitera	458	GASV02	TSA	Notostira elongata	PRJNA219583	SAMN02047151	dev_stage: adult	26812702	27413
Hempitera	459	GAWQ02	TSA	Okanagana villosa	PRJNA219585	SAMN02047193		41592888	51314
Hempitera	460	GAYF02	TSA	Nilaparvata lugens	PRJNA219582	SAMN02047185		34779550	39866
Hempitera	461	GAUN02	TSA	Cercopis vulnerata	PRJNA219537	SAMN02047155	dev_stage: adult	29763433	33872
Hempitera	462	GAUO02	TSA	Velia caprai	PRJNA219616	SAMN02047131	dev_stage: adult	19218484	25664
Hempitera	463	GAWX02	TSA	Trialeurodes vaporariorum	PRJNA219611	SAMN02047126	dev_stage: adult	41231457	49895
Hempitera	464	GAXF02	TSA	Planococcus citri	PRJNA219593	SAMN02047127		33636957	37149
Hempitera	465	GAYI02	TSA	Xenophysella greensladeae	PRJNA219618	SAMN02047181	dev_stage: adult	48235838	74584
Hempitera	466	GAYZ02	TSA	Ranatra linearis	PRJNA219599	SAMN02047138		25519269	31957
Hempitera	467	GAZF02	TSA	Essigella californica	PRJNA219554	SAMN02047099		42259640	56656
Hempitera	468	GAUV02	TSA	Acanthosoma haemorrhoidale	PRJNA219520	SAMN02047154	dev_stage: adult	21765276	28218
Hempitera	469	GAYY02	TSA	Acanthocasuarina muellerianae	PRJNA219519	SAMN02047100		32316342	42879
Hempitera	470	GDKW01	TSA	Rhodnius neglectus	PRJNA292130	SAMN03975952	dev_stage: nymphs and adults,isolation_source: Itambaraca,tissue_type: salivary glands	4920587	4230
Hempitera	471	GBII01	TSA	Bemisia tabaci	PRJNA255988	SAMN02934457		67220885	51123
Hempitera	472	GBIJ01	TSA	Bemisia tabaci	PRJNA255986	SAMN02934455	tissue_type: whole body	45762509	68512
Hempitera	473	GDCO01	TSA	Halyomorpha halys	PRJNA242849	SAMN02709492,SAMN02709493,SAMN02709494,SAMN02709495		251093481	247113
Hempitera	474	GDAW01	TSA	Lygus lineolaris	PRJNA280549	SAMN03464333	dev_stage: Adult,tissue_type: salivary gland	36124843	62559
Hempitera	475	GAUC01	TSA	Bemisia tabaci	PRJNA237273	SAMN02617556	tissue_type: Whole organism	42892663	72360
Hempitera	476	GBJX01	TSA	Adelges tsugae	PRJNA242203	SAMN02691708	tissue_type: whole body	35793846	21848
Hempitera	477	GARP01	TSA	Bemisia tabaci	PRJNA230546	SAMN02580706	tissue_type: whole body	53487871	95013
Hempitera	478	GBRD01	TSA	Lygus hesperus	PRJNA210219	SAMN02222160,SAMN02222161,SAMN02222162,SAMN02222163		38303833	18209
Hempitera	479	GARQ01	TSA	Bemisia tabaci	PRJNA232955	SAMN02567293	dev_stage: adult,tissue_type: whole body	42780986	46653
Hempitera	480	GBHO01	TSA	Lygus hesperus	PRJNA238835	SAMN02679940,SAMN02679941,SAMN02679942,SAMN02679943,SAMN02679944,SAMN02679945,SAMN02679946,SAMN02679947,SAMN02679948		102246199	45706
Hempitera	481	GAYI01	TSA	Xenophysella greensladeae	PRJNA219618	SAMN02047181		114091208	311198
Hempitera	482	GAUO01	TSA	Velia caprai	PRJNA219616	SAMN02047131		38942648	90171
Hempitera	483	GAWX01	TSA	Trialeurodes vaporariorum	PRJNA219611	SAMN02047126		84279737	198022
Hempitera	484	GAWQ01	TSA	Okanagana villosa	PRJNA219585	SAMN02047193		88426883	202694
Hempitera	485	GAXF01	TSA	Planococcus citri	PRJNA219593	SAMN02047127		60049442	124918
Hempitera	486	GAYZ01	TSA	Ranatra linearis	PRJNA219599	SAMN02047138		53926986	125809
Hempitera	487	GAYY01	TSA	Acanthocasuarina muellerianae	PRJNA219519	SAMN02047100		62236283	139496
Hempitera	488	GAUN01	TSA	Cercopis vulnerata	PRJNA219537	SAMN02047155		56203966	117664
Hempitera	489	GAUV01	TSA	Acanthosoma haemorrhoidale	PRJNA219520	SAMN02047154		50514452	125344
Hempitera	490	GASV01	TSA	Notostira elongata	PRJNA219583	SAMN02047151		51485708	105820
Hempitera	491	GAYF01	TSA	Nilaparvata lugens	PRJNA219582	SAMN02047185		68691878	148486
Hempitera	492	GAZF01	TSA	Essigella californica	PRJNA219554	SAMN02047099		82054932	181285
Hempitera	493	GAPL01	TSA	Sitobion avenae	PRJNA196813	SAMN02044402	tissue_type: whole body	27059733	30678
Hempitera	494	GBHT01	TSA	Halyomorpha halys	PRJNA248431	SAMN02821154,SAMN02821155		26764243	13211
Hempitera	495	GANM01	TSA	Nilaparvata lugens	PRJNA214044		dev_stage: Female adult,tissue_type: Salivary gland	27362333	22935
Hempitera	496	GAOM01	TSA	Macrosiphum euphorbiae	PRJNA216124	SAMN02317144	dev_stage: mixed developmental stages,tissue_type: whole body	22568909	20254
Hempitera	497	GBER01	TSA	Euschistus heros	PRJNA246125	SAMN02743531	dev_stage: adults,host: soybean,tissue_type: antennae	11835760	19520
Hempitera	498	GBES01	TSA	Dichelops melacanthus	PRJNA246259	SAMN02746137	dev_stage: adults,host: soybean,tissue_type: antennae	4256207	8684
Hempitera	499	GBFA01	TSA	Chinavia ubica	PRJNA246250	SAMN02744791	dev_stage: adults,host: soybean,tissue_type: antennae	24165131	41529
Hempitera	500	GBDO01	TSA	Kerria lacca	PRJNA233434	SAMN02568965	dev_stage: Crawlers,host: Flemingia macrophylla,tissue_type: Whole organism	79299319	56324
Hempitera	501	GBDP01	TSA	Kerria lacca	PRJNA239151	SAMN02649608	dev_stage: Crawlers after settlement,tissue_type: Whole organism	92361614	55680
Hempitera	502	GBDY01	TSA	Kerria lacca	PRJNA239395	SAMN02665303	dev_stage: Soon after fertilization,tissue_type: Whole organism	53782308	41611
Hempitera	503	GBGB01	TSA	Orius laevigatus	PRJNA191591	SAMN02767604	tissue_type: Salivary gland	40346	63
Hempitera	504	GBGD01	TSA	Panstrongylus megistus	PRJNA249079	SAMN02808717	dev_stage: adults and fifth instar nymphs,tissue_type: salivary glands	5355622	3702
Hempitera	505	GAPP01	TSA	Bemisia tabaci	PRJNA50499	SAMN02086094	host: cotton,tissue_type: Midgut	20753900	33165
Hempitera	506	GAPQ01	TSA	Bemisia tabaci	PRJNA50499	SAMN02086095	host: cotton,tissue_type: Midgut	17216023	27229
Hempitera	507	GBBI01	TSA	Triatoma infestans	PRJNA238208	SAMN02641822,SAMN02641823,SAMN02641824,SAMN02641852,SAMN02641853,SAMN02641854,SAMN02641855,SAMN02641856,SAMN02641857,SAMN02641858	tissue_type: salivary glands	7956159	5114
Hempitera	508	GAQX01	TSA	Graminella nigrifrons	PRJNA200322	SAMN02058509		54599464	37537
Hempitera	509	GAOP01	TSA	Pachypsylla venusta	PRJNA217831	SAMN02342538,SAMN02342539,SAMN02342541,SAMN02342542,SAMN02342540,SAMN02342543		117719321	142265
Hempitera	510	GAJV01	TSA	Anoplocnemis curvipes	PRJNA192258	SAMN01939138		8051081	11704
Hempitera	511	GAJW01	TSA	Aphis craccivora	PRJNA192260	SAMN01939139		5122728	7649
Hempitera	512	GAJX01	TSA	Clavigralla tomentosicollis	PRJNA192261	SAMN01939140		7313216	10663
Hempitera	513	GAHY01	TSA	Rhodnius prolixus	PRJNA191820			2135789	2475
Hempitera	514	GACJ01	TSA	Diaphorina citri	PRJNA176468	SAMN01773420		54868393	27821
Hempitera	515	GAAF01	TSA	Macrosiphum euphorbiae	PRJNA173897		dev_stage: adult,tissue_type: salivary gland	743732	550
Hymenoptera	516	AADG01	WGS	Apis mellifera				176132238	15795
Hymenoptera	517	AADG02	WGS	Apis mellifera				197657892	30074
Hymenoptera	518	AADG03	WGS	Apis mellifera				208434669	22771
Hymenoptera	519	AADG04	WGS	Apis mellifera				224752160	16028
Hymenoptera	520	AADG05	WGS	Apis mellifera	PRJNA10625			232802147	18946
Hymenoptera	521	AEQM01	WGS	Bombus impatiens	PRJNA61101		isolation_source: haploid males	240627291	91524
Hymenoptera	522	AOFN01	WGS	Athalia rosae	PRJNA167403	SAMN02953829	dev_stage: adult,isolation_source: whole body haploid adult males from a single mother	156828531	7588
Hymenoptera	523	AZGP01	WGS	Orussus abietinus	PRJNA171756	SAMN02225314	dev_stage: adult,isolation_source: haploid male collected from an old tree in a forest,tissue_type: whole organism	186475878	13392
Hymenoptera	524	AZMT01	WGS	Microplitis demolitor	PRJNA195937	SAMN02708865		224506930	36718
Hymenoptera	525	BBSX01	WGS	Monomorium pharaonis	PRJDB3164	SAMD00020277		283501597	42927
Hymenoptera	526	JARR01	WGS	Trichogramma pretiosum	PRJNA168121	SAMN02439301	host: Alabama argillacea,isolation_source: unisexual culture continuously maintained in commercial insectary since 1966	181145553	7888
Hymenoptera	527	JBOX01	WGS	Copidosoma floridanum	PRJNA171748	SAMN02265491	isolation_source: Michael Strand lab raised	454977531	76456
Hymenoptera	528	AEAQ01	WGS	Solenopsis invicta	PRJNA49629	SAMN02953778		354729383	90217
Hymenoptera	529	CAJOSK01	WGS	Bombus campestris	PRJEB43478	SAMEA7520482		544522	10
Hymenoptera	530	JAAOIC01	WGS	Cotesia typhae	PRJNA610722	SAMN14309917	dev_stage: adult,host: Sesamia nonagrioides,isolation_source: Typha plant,tissue_type: whole body	186662351	72
Hymenoptera	531	CAJYYI01	WGS	Sphecodes monilicornis	PRJEB47131	SAMEA7746755		19838949	375
Hymenoptera	532	CAJYYF01	WGS	Seladonia tumulorum	PRJEB47128	SAMEA7746445		42319225	27
Hymenoptera	533	CAKAJE01	WGS	Macropis europaea	PRJEB47740	SAMEA7746440		204294413	2141
Hymenoptera	534	CAKJTC01	WGS	Mimumesa dahlbomi	PRJEB48054	SAMEA8603165		27401788	285
Hymenoptera	535	CAKKNJ01	WGS	Dolichovespula sylvestris	PRJEB48682	SAMEA7746475		2523775	26
Hymenoptera	536	CAKAJA01	WGS	Lasioglossum morio	PRJEB47731	SAMEA7746456		200334262	542
Hymenoptera	537	CAJUXO01	WGS	Cerceris rybyensis	PRJEB45454	SAMEA7701329		418098913	710
Hymenoptera	538	VCDM01	WGS	Pteromalus puparum	PRJNA542765	SAMN11638113	host: Pieris rapae,tissue_type: whole body	338094212	3443
Hymenoptera	539	QIUM01	WGS	Apis mellifera	PRJNA471592	SAMN09259743	isolation_source: bee hive,tissue_type: whole body	223864990	228
Hymenoptera	540	QKMT01	WGS	Monomorium pharaonis	PRJNA474713	SAMN09371204	isolation_source: laboratory,tissue_type: whole body	340358414	16259
Hymenoptera	541	LDKA01	WGS	Diachasma alloeum	PRJNA284396	SAMN03701895	dev_stage: adult,host: Rhagoletis pomonella,isolation_source: pupae,tissue_type: whole insect	364842208	25534
Hymenoptera	542	JABXFI01	WGS	Monomorium pharaonis	PRJNA634441	SAMN15097795	dev_stage: adult,tissue_type: whole body	325426562	439
Hymenoptera	543	CAJNRD01	WGS	Cotesia congregata	PRJEB43234	SAMEA8119435	isolation_source: Field around Clayton NC	199191156	1978
Hymenoptera	544	CAJNRD02	WGS	Cotesia congregata	PRJEB43234	SAMEA8119435	isolation_source: Field around Clayton NC	199191156	1978
Hymenoptera	545	CAJUUB01	WGS	Vespa crabro	PRJEB45335	SAMEA7520500		11637265	80
Hymenoptera	546	CAJUYY01	WGS	Bombus terrestris	PRJEB45694	SAMEA7520487		102302913	237
Hymenoptera	547	CAJVAQ01	WGS	Ectemnius lituratus	PRJEB45835	SAMEA7520491		18990244	104
Hymenoptera	548	CAJYYF02	WGS	Seladonia tumulorum	PRJEB47128	SAMEA7746445		70845961	136
Hymenoptera	549	CAJYYI02	WGS	Sphecodes monilicornis	PRJEB47131	SAMEA7746755		24659968	555
Hymenoptera	550	CAJZBL01	WGS	Tenthredo notha	PRJEB47355	SAMEA7746761		224737	7
Hymenoptera	551	CAJUYZ01	WGS	Bombus terrestris	PRJEB45695	SAMEA7520487		320684775	533
Hymenoptera	552	CAJVQK01	WGS	Dolichovespula media	PRJEB46436	SAMEA7520488		222179092	948
Hymenoptera	553	CAKJPM01	WGS	Athalia rosae	PRJEB47994	SAMEA7520481		171997562	75
Hymenoptera	554	CAKAJC01	WGS	Lasioglossum lativentre	PRJEB47728	SAMEA7746765		479887857	1444
Hymenoptera	555	JAAAKG01	WGS	Druon quercuslanigerum	PRJNA549678	SAMN12095581	isolation_source: wild caught,tissue_type: whole insect	1336778427	272630
Hymenoptera	556	CAJOSK02	WGS	Bombus campestris	PRJEB43478	SAMEA7520482		5039861	66
Hymenoptera	557	CAJUYC01	WGS	Nysson spinosus	PRJEB45459	SAMEA7520702		83435636	132
Hymenoptera	558	CAJVQY01	WGS	Bombus hypnorum	PRJEB46442	SAMEA7520655		28297395	40
Hymenoptera	559	CAJVRE01	WGS	Bombus sylvestris	PRJEB46443	SAMEA7520657		11519643	115
Hymenoptera	560	CAJZBO01	WGS	Anoplius nigerrimus	PRJEB47349	SAMEA7746764		624146646	1215
Hymenoptera	561	CAKJTC02	WGS	Mimumesa dahlbomi	PRJEB48054	SAMEA8603165		38557333	344
Hymenoptera	562	CAKOFT01	WGS	Amblyteles armatorius	PRJEB51578	SAMEA7520946		9940185	28
Hymenoptera	563	CALYFQ01	WGS	Andrena hattorfiana	PRJEB53871	SAMEA7746468		6420899	113
Hymenoptera	564	CALYIL01	WGS	Andrena hattorfiana	PRJEB53870	SAMEA7746468		35513745	220
Hymenoptera	565	CAMAOD01	WGS	Megachile willughbiella	PRJEB54833	SAMEA7520496		135546799	321
Hymenoptera	566	JAHUUD01	WGS	Muscidifurax raptorellus	PRJNA743880	SAMN20062622	dev_stage: adult,host: Sarcophaga,isolation_source: Sarcophaga (Bercaea) pupae,tissue_type: whole body	313931273	227
Hymenoptera	567	QFDB01	WGS	Apis mellifera mellifera	PRJNA450801	SAMN08947224	dev_stage: Nymph,isolation_source: A hive on an island,tissue_type: Whole organism	227036473	114
Hymenoptera	568	VCDM02	WGS	Pteromalus puparum	PRJNA542765	SAMN11638113	host: Pieris rapae,tissue_type: whole body	338170873	2736
Hymenoptera	569	WSXT01	WGS	Neuroterus valhalla	PRJNA562060	SAMN13041666	isolation_source: whole insect,tissue_type: whole insect	1117281825	334575
Hymenoptera	570	JASKOS01	WGS	Perdita meconis	PRJNA923015	SAMN32682149	dev_stage: adult,host: Arctomecon californica,tissue_type: whole body	326798149	96
Hymenoptera	571	JAJNQK01	WGS	Neodiprion pinetum	PRJNA767423	SAMN21903850	dev_stage: Eonymph,host: Pinus strobus,isolation_source: Urban biome,tissue_type: Thorax and Abdomen	272498186	112
Hymenoptera	572	JAWNGG01	WGS	Tetragonisca angustula	PRJNA970376	SAMN35000760	tissue_type: abdomen	283989661	704
Hymenoptera	573	LNTT01	WGS	Ceratina australensis	PRJNA302293	SAMN04271295	tissue_type: whole body	219302412	20498
Hymenoptera	574	CAJOSI01	WGS	Bombus campestris	PRJEB43477	SAMEA7520482		4495339	56
Hymenoptera	575	CAJYYG01	WGS	Sphecodes monilicornis	PRJEB47130	SAMEA7746755		4821019	180
Hymenoptera	576	CAJYYH01	WGS	Seladonia tumulorum	PRJEB47129	SAMEA7746445		28526736	109
Hymenoptera	577	CAKAIY01	WGS	Lasioglossum morio	PRJEB47730	SAMEA7746456		505639423	590
Hymenoptera	578	CAKAJH01	WGS	Macropis europaea	PRJEB47739	SAMEA7746440		4966973	121
Hymenoptera	579	CAKJTA01	WGS	Mimumesa dahlbomi	PRJEB48055	SAMEA8603165		11155545	59
Hymenoptera	580	VDHK01	WGS	Polybia occidentalis	PRJNA542636	SAMN11634713	isolation_source: single haploid males,tissue_type: whole	197553992	8672
Hymenoptera	581	VDHL01	WGS	Metapolybia cingulata	PRJNA542636	SAMN11634714	isolation_source: single haploid males,tissue_type: whole	213537700	2808
Hymenoptera	582	JPHR01	WGS	Dinoponera quadriceps	PRJNA253275	SAMN02869781	isolation_source: soil	258381606	35235
Hymenoptera	583	LKEW01	WGS	Atta colombica	PRJNA292624	SAMN03982875	isolation_source: Nest,tissue_type: Whole body	286382520	32977
Hymenoptera	584	LKEZ01	WGS	Trachymyrmex septentrionalis	PRJNA292625	SAMN03982881	isolation_source: Nest,tissue_type: Whole body	283863290	37588
Hymenoptera	585	LKFA01	WGS	Trachymyrmex zeteki	PRJNA292628	SAMN03982884	isolation_source: Nest,tissue_type: Whole body	262192217	16065
Hymenoptera	586	LKEX01	WGS	Cyphomyrmex costatus	PRJNA292630	SAMN03982885	isolation_source: Nest,tissue_type: Whole body	287533858	26005
Hymenoptera	587	LBMM01	WGS	Lasius niger	PRJNA269328	SAMN03253098	isolation_source: three colonies from Moscow (55.71 N\, 37.52 E) and 3 from rural Moscow region (55.31 N\, 36.69 E),tissue_type: whole	236236391	36804
Hymenoptera	588	AOFN02	WGS	Athalia rosae	PRJNA167403	SAMN02953829	dev_stage: adult,isolation_source: whole body haploid adult males from a single mother	155765535	936
Hymenoptera	589	NCVS01	WGS	Goniozus legneri	PRJNA378164	SAMN06698956	isolation_source: Lab Strain,tissue_type: Whole Body	140141882	7855
Hymenoptera	590	NJRM01	WGS	Aphaenogaster picea	PRJNA385595	SAMN06894594	tissue_type: whole organism	386044929	6810
Hymenoptera	591	NJRK01	WGS	Aphaenogaster rudis	PRJNA385595	SAMN06894596	tissue_type: whole organism	429703865	7665
Hymenoptera	592	NJRL01	WGS	Aphaenogaster rudis	PRJNA385595	SAMN06894595	tissue_type: whole organism	395412201	7404
Hymenoptera	593	NJRN01	WGS	Aphaenogaster miamiana	PRJNA385595	SAMN06894593	tissue_type: whole organism	342642954	6922
Hymenoptera	594	NJRO01	WGS	Aphaenogaster fulva	PRJNA385595	SAMN06894592	tissue_type: whole organism	346134187	7032
Hymenoptera	595	NJRP01	WGS	Aphaenogaster floridana	PRJNA385595	SAMN06894591	tissue_type: whole organism	382861007	6427
Hymenoptera	596	NJRQ01	WGS	Aphaenogaster ashmeadi	PRJNA385595	SAMN06894590	tissue_type: whole organism	310333780	5089
Hymenoptera	597	QANI01	WGS	Camponotus floridanus	PRJNA445978	SAMN08810141	dev_stage: worker,tissue_type: whole body	284009182	657
Hymenoptera	598	AEAQ02	WGS	Solenopsis invicta	PRJNA49629	SAMN02953778		398979080	66903
Hymenoptera	599	NPMM01	WGS	Formica exsecta	PRJNA393850	SAMN07344805		277633851	14521
Hymenoptera	600	QOIP01	WGS	Ooceraea biroi	PRJNA420369	SAMN09281275		223893814	140
Hymenoptera	601	QKMT02	WGS	Monomorium pharaonis	PRJNA474713	SAMN09371204	isolation_source: laboratory,tissue_type: whole body	259040147	9622
Hymenoptera	602	SGAY01	WGS	Cataglyphis hispanica	PRJNA521233	SAMN10881103	tissue_type: Whole body	198942706	34983
Hymenoptera	603	SJPC01	WGS	Cataglyphis niger	PRJNA494690	SAMN10176808	dev_stage: adult,isolation_source: nest,tissue_type: whole body	295977620	163186
Hymenoptera	604	CAJQFS01	WGS	Vespula vulgaris	PRJEB44008	SAMEA7520502		1011125	2
Hymenoptera	605	CAJQET01	WGS	Vespula vulgaris	PRJEB44007	SAMEA7520502		185444329	507
Hymenoptera	606	BBSX02	WGS	Monomorium pharaonis	PRJDB3164	SAMD00020277		261704633	23133
Hymenoptera	607	JAANHZ01	WGS	Acromyrmex insinuator	PRJNA605929	SAMN14167756	host: Acromyrmex echinatior,tissue_type: whole body	294656391	890
Hymenoptera	608	CABEGB01	WGS	Crematogaster levior	PRJEB32544	SAMEA5605438		326199551	1523
Hymenoptera	609	CAJQTV01	WGS	Formica aquilonia x Formica polyctena	PRJEB41943	SAMEA8143398		272015305	4687
Hymenoptera	610	JAEUYN01	WGS	Euura lappo	PRJNA692175	SAMN17315488	dev_stage: adult,host: Salix lapponum,isolation_source: Bud gall,tissue_type: Whole insect	259850817	2503
Hymenoptera	611	ADOQ01	WGS	Linepithema humile	PRJNA45799	SAMN02767796	isolation_source: queens and workers from a genetically bottlenecked supercolony	213270824	18227
Hymenoptera	612	ADIH01	WGS	Pogonomyrmex barbatus	PRJNA45797	SAMN02953770		220070452	33562
Hymenoptera	613	AEVX01	WGS	Acromyrmex echinatior	PRJNA62733	SAMN02953789		288510352	16583
Hymenoptera	614	JAFFJZ01	WGS	Gonatopus flavifemur	PRJNA695321	SAMN17612310	host: Nilaparvata lugens,tissue_type: whole body	636540065	466
Hymenoptera	615	JAGPOQ01	WGS	Solenopsis invicta	PRJNA609320	SAMN14246871	dev_stage: pupa,isolation_source: native range fire ant populations,tissue_type: whole body (pupae) of 21 males (brothers)	384929089	932
Hymenoptera	616	VDGJ01	WGS	Solenopsis invicta	PRJNA545027	SAMN11869237	isolation_source: pool of 30 SB brothers from single reproductive queen originally isolated from colony Ni-Chen_3,tissue_type: whole body	349309009	2235
Hymenoptera	617	VDGK01	WGS	Solenopsis invicta	PRJNA545027	SAMN11869238	isolation_source: pool of 67 Sb brothers from single reproductive queen originally isolated from colony Ni-Chen_3,tissue_type: whole body	384494608	1708
Hymenoptera	618	AEAB01	WGS	Camponotus floridanus	PRJNA50201	SAMN02953777		224523124	32174
Hymenoptera	619	QVNY01	WGS	Pseudomyrmex elongatus	PRJNA268384	SAMN03275518	dev_stage: adult,isolation_source: worker,tissue_type: whole worker	244058880	37228
Hymenoptera	620	QVNZ01	WGS	Pseudomyrmex dendroicus	PRJNA268384	SAMN03275515	dev_stage: adult,isolation_source: worker,tissue_type: whole worker	206595161	27828
Hymenoptera	621	QVOA01	WGS	Pseudomyrmex cubaensis	PRJNA268384	SAMN09813582	dev_stage: adult,isolation_source: forager,tissue_type: whole body	204624832	24805
Hymenoptera	622	QVOB01	WGS	Pseudomyrmex concolor	PRJNA268384	SAMN03275516	dev_stage: adult,isolation_source: worker,tissue_type: whole worker	196807752	28854
Hymenoptera	623	AZGP02	WGS	Orussus abietinus	PRJNA171756	SAMN02225314	dev_stage: adult,isolation_source: haploid male collected from an old tree in a forest,tissue_type: whole organism	186318180	2037
Hymenoptera	624	CAJPHY01	WGS	Vespula germanica	PRJEB43724	SAMEA7520501		2974388	11
Hymenoptera	625	CAJPHZ01	WGS	Vespula germanica	PRJEB43725	SAMEA7520501		196453834	741
Hymenoptera	626	JASI01	WGS	Ooceraea biroi	PRJNA230364	SAMN02428046		205674223	16782
Hymenoptera	627	JAFFZH01	WGS	Euura saliciscinereae	PRJNA692828	SAMN17371771	dev_stage: adult,host: Salix myrsinifolia,isolation_source: Leaf gall,tissue_type: Whole	222200365	16945
Hymenoptera	628	QVNV01	WGS	Pseudomyrmex pallidus	PRJNA268384	SAMN03275517	dev_stage: adult,isolation_source: worker,tissue_type: whole worker	200367487	28260
Hymenoptera	629	QVNW01	WGS	Pseudomyrmex flavicornis	PRJNA268384	SAMN03275519	dev_stage: adult,isolation_source: worker,tissue_type: whole worker	198472643	19545
Hymenoptera	630	CAJZBT01	WGS	Tenthredo notha	PRJEB47354	SAMEA7746761		254225911	407
Hymenoptera	631	CAJZBX01	WGS	Anoplius nigerrimus	PRJEB47348	SAMEA7746764		346774533	1187
Hymenoptera	632	CAKJPL01	WGS	Athalia rosae	PRJEB47993	SAMEA7520481		1018098	6
Hymenoptera	633	JADYXP01	WGS	Cardiocondyla obscurior	PRJNA680013	SAMN16869678	dev_stage: pupa,tissue_type: Whole body	193051228	127
Hymenoptera	634	CAJVVO01	WGS	Vespa velutina	PRJEB46980	SAMEA5248726		26709819	739
Hymenoptera	635	CAJVVP01	WGS	Vespa velutina	PRJEB46979	SAMEA5248726		3167849	17
Hymenoptera	636	CAJZKA01	WGS	Ancistrocerus nigricornis	PRJEB47508	SAMEA7746762		210379627	227
Hymenoptera	637	CAKKNJ02	WGS	Dolichovespula sylvestris	PRJEB48682	SAMEA7746475		10304077	198
Hymenoptera	638	QBEX01	WGS	Temnothorax curvispinosus	PRJNA449537	SAMN08906336	isolation_source: worker from acorn nest,tissue_type: whole body	303539295	18692
Hymenoptera	639	JABXFI02	WGS	Monomorium pharaonis	PRJNA634441	SAMN15097795	dev_stage: adult,tissue_type: whole body	325522583	726
Hymenoptera	640	JACHAV01	WGS	Vespa mandarinia	PRJNA649644	SAMN15675875	dev_stage: worker,isolation_source: Nanaimo on Vancouver Island,tissue_type: thorax	247731252	268
Hymenoptera	641	JACHAW01	WGS	Vespa mandarinia	PRJNA649643	SAMN15675875	dev_stage: worker,isolation_source: Nanaimo on Vancouver Island,tissue_type: thorax	200312889	2525
Hymenoptera	642	JACSDY01	WGS	Vespula pensylvanica	PRJNA643352	SAMN15507680	tissue_type: Whole adult	179370016	222
Hymenoptera	643	JACSEA01	WGS	Vespula vulgaris	PRJNA643352	SAMN15411417	tissue_type: Whole adult	176272557	33
Hymenoptera	644	JACSDZ01	WGS	Vespula germanica	PRJNA643352	SAMN15411419	tissue_type: Whole adult	178197338	67
Hymenoptera	645	JAEQMK01	WGS	Solenopsis invicta	PRJNA691522	SAMN17294113	dev_stage: pupa,isolation_source: polygyne colony,tissue_type: whole-body	378117066	220
Hymenoptera	646	AEAC01	WGS	Harpegnathos saltator	PRJNA50203	SAMN00016742		283007741	26840
Hymenoptera	647	JAEVLP01	WGS	Pogonomyrmex californicus	PRJNA622899	SAMN14531963	isolation_source: haploid male ants from single colony,tissue_type: whole body	241054575	6782
Hymenoptera	648	CAJVQX01	WGS	Dolichovespula saxonica	PRJEB46444	SAMEA7520489		16545169	86
Hymenoptera	649	CAJVQJ01	WGS	Dolichovespula media	PRJEB46435	SAMEA7520488		31178209	136
Hymenoptera	650	CAJUUS01	WGS	Vespa crabro	PRJEB45334	SAMEA7520500		187116945	4397
Hymenoptera	651	CAKMUF01	WGS	Tetramorium bicarinatum	PRJEB47619	SAMEA12598070		4481324	277
Hymenoptera	652	BBUO01	WGS	Vollenhovia emeryi	PRJDB3517	SAMD00026325		268769244	23916
Hymenoptera	653	BBSV01	WGS	Wasmannia auropunctata	PRJDB3443	SAMD00024919		285666861	103610
Hymenoptera	654	CAJUUB02	WGS	Vespa crabro	PRJEB45335	SAMEA7520500		11371603	74
Hymenoptera	655	CAJZBL02	WGS	Tenthredo notha	PRJEB47355	SAMEA7746761		221119	6
Hymenoptera	656	CAJVQK02	WGS	Dolichovespula media	PRJEB46436	SAMEA7520488		222179092	948
Hymenoptera	657	CAKJPM02	WGS	Athalia rosae	PRJEB47994	SAMEA7520481		168692918	320
Hymenoptera	658	SSSJ01	WGS	Solenopsis invicta	PRJNA421367	SAMN11414241	dev_stage: pupa,isolation_source: polygyne colony	409712810	1691
Hymenoptera	659	WHNR01	WGS	Formica selysi	PRJNA557079	SAMN12389108	dev_stage: adult,isolation_source: pool of 20 full-sib males from monogyne colony,tissue_type: head and thorax	290468881	498
Hymenoptera	660	JAAGLM01	WGS	Streptomyces sp. SID10815	PRJNA603111	SAMN13919648	host: Hymenoptera	8117544	1869
Hymenoptera	661	JAAGLO01	WGS	Streptomyces cyaneofuscatus	PRJNA603111	SAMN13919646	host: Hymenoptera	7879299	52
Hymenoptera	662	JAAGLR01	WGS	Streptomyces sp. SID11385	PRJNA603111	SAMN13919643	host: Hymenoptera	7495477	1202
Hymenoptera	663	JAAGLZ01	WGS	Actinospica acidiphila	PRJNA603111	SAMN13919612	host: Hymenoptera	7689431	693
Hymenoptera	664	JAAGMA01	WGS	Streptomyces coelicoflavus	PRJNA603111	SAMN13919609	host: Hymenoptera	7950410	1070
Hymenoptera	665	JAAGMB01	WGS	Streptomyces coelicoflavus	PRJNA603111	SAMN13919607	host: Hymenoptera	8146156	981
Hymenoptera	666	JAAGMC01	WGS	Actinospica acidiphila	PRJNA603111	SAMN13919606	host: Hymenoptera	7467086	609
Hymenoptera	667	JAAGMW01	WGS	Streptomyces sp. SID8014	PRJNA603111	SAMN13919576	host: Hymenoptera,isolation_source: maggot	6946557	652
Hymenoptera	668	JAAGNC01	WGS	Amycolatopsis rubida	PRJNA603111	SAMN13919568	host: Hymenoptera	10100803	226
Hymenoptera	669	JAAGNG01	WGS	Streptomyces sp. SID9124	PRJNA603111	SAMN13919562	host: Hymenoptera	7195221	672
Hymenoptera	670	JAAGEC01	WGS	Odontomachus brunneus	PRJNA432980	SAMN08712586	dev_stage: adult,isolation_source: ground/soil nested colonies,tissue_type: whole insect	367119085	55290
Hymenoptera	671	JAADKU01	WGS	Solenopsis invicta	PRJNA421367	SAMN13882149	dev_stage: pupa,isolation_source: Solenopsis invicta polygyne colony,tissue_type: pupa	413978255	1691
Hymenoptera	672	QUOG01	WGS	Polistes dorsalis	PRJNA482994	SAMN09724722	tissue_type: whole body	209288276	5129
Hymenoptera	673	QUOH01	WGS	Polistes metricus	PRJNA482994	SAMN09724721	tissue_type: whole body	219838961	216
Hymenoptera	674	QUOI01	WGS	Polistes fuscatus	PRJNA482994	SAMN09724720	tissue_type: whole body	219116742	187
Hymenoptera	675	JAITYU01	WGS	Vespa crabro	PRJNA542636	SAMN11634715	isolation_source: single haploid males,tissue_type: whole single haploid male	211303964	30296
Hymenoptera	676	JAITYT01	WGS	Liostenogaster flavolineata	PRJNA542636	SAMN11634716	isolation_source: single haploid males,tissue_type: whole single haploid male	291276899	3541
Hymenoptera	677	JAJVSH01	WGS	Tetramorium alpestre	PRJNA532334	SAMN11394317	dev_stage: adult,tissue_type: head and thorax	245724784	2227
Hymenoptera	678	JANHNX01	WGS	Acromyrmex echinatior	PRJNA767561	SAMN29641506	isolation_source: ant colony,tissue_type: Whole body	313947481	433
Hymenoptera	679	JAJNQI01	WGS	Diprion similis	PRJNA784632	SAMN23497078	dev_stage: Eonymph,isolation_source: Lab Colony,tissue_type: Thorax and Abdomen	270240584	82
Hymenoptera	680	JAJNQJ01	WGS	Neodiprion fabricii	PRJNA784631	SAMN23497077	dev_stage: Eonymph,host: Pinus taeda,isolation_source: Urban biome,tissue_type: Thorax and Abdomen	260440130	73
Hymenoptera	681	JAJNQL01	WGS	Neodiprion virginianus	PRJNA784629	SAMN23497075	dev_stage: Eonymph,host: Pinus virginiana,isolation_source: Urban biome,tissue_type: Thorax and Abdomen	262970509	47
Hymenoptera	682	JAJUXC01	WGS	Cataglyphis hispanica	PRJNA792953	SAMN24492125	isolation_source: Spain,tissue_type: Whole body	206388925	453
Hymenoptera	683	JAJUXE01	WGS	Cataglyphis hispanica	PRJNA792957	SAMN24492162	isolation_source: Spain,tissue_type: Whole body	208734006	625
Hymenoptera	684	JAKFQQ01	WGS	Nylanderia fulva	PRJNA796544	SAMN24895442	dev_stage: pupa,isolation_source: Drip extracted colony pulled from a nearly ground level rotting tree limb in the Mississippi coastal plain,tissue_type: Whole body	375170133	2255
Hymenoptera	685	JALHBL01	WGS	Camponotus pennsylvanicus	PRJNA820489	SAMN27009946	dev_stage: adult,isolation_source: Attic structure\, house,tissue_type: Whole animal	306442879	1610
Hymenoptera	686	QVNX01	WGS	Pseudomyrmex sp. PSW-54	PRJNA268384	SAMN03275520	dev_stage: adult,isolation_source: worker,tissue_type: whole worker	194520232	21833
Hymenoptera	687	CALUEP01	WGS	Tiphia femorata	PRJEB53574	SAMEA7520499		3461332	37
Hymenoptera	688	JAKWFN01	WGS	Prorops nasuta	PRJNA811509	SAMN26341188	dev_stage: adult,host: Hypothenemus hampei,tissue_type: Whole body	295207564	479
Hymenoptera	689	JACGTP01	WGS	Mischocyttarus mexicanus	PRJNA647781	SAMN15661071	dev_stage: pupa,isolation_source: pool of three male pupae,tissue_type: whole body	227225662	8333
Hymenoptera	690	JACGWG01	WGS	Polistes exclamans	PRJNA644346	SAMN15559188	dev_stage: pupa,isolation_source: 2 pooled male pupae from nest,tissue_type: Whole Body	221395666	7498
Hymenoptera	691	LKEY01	WGS	Trachymyrmex cornetzi	PRJNA292627	SAMN03982882	isolation_source: Nest,tissue_type: Whole body	339096277	60415
Hymenoptera	692	JAECZD01	WGS	Pogonomyrmex californicus	PRJNA682388	SAMN16988481	dev_stage: pupal stage,tissue_type: Whole body	252297138	199
Hymenoptera	693	JALHBM01	WGS	Camponotus pennsylvanicus	PRJNA821232	SAMN27009946	dev_stage: adult,isolation_source: Attic structure\, house,tissue_type: Whole animal	305906055	1609
Hymenoptera	694	CALUEQ01	WGS	Tiphia femorata	PRJEB53573	SAMEA7520499		273622424	1034
Hymenoptera	695	CALYCC01	WGS	Rhogogaster chlorosoma	PRJEB53645	SAMEA10167069		245050874	937
Hymenoptera	696	SGBU01	WGS	Nylanderia fulva	PRJNA517949	SAMN10848236	dev_stage: adult,isolation_source: pooled workers from one colony in Texas A&M Insect Collection,tissue_type: Whole body	375107333	2842
Hymenoptera	697	CAJZBO02	WGS	Anoplius nigerrimus	PRJEB47349	SAMEA7746764		486559160	2549
Hymenoptera	698	AMWH01	WGS	Cephus cinctus	PRJNA168335	SAMN02905554		159153007	10622
Hymenoptera	699	QANH01	WGS	Harpegnathos saltator	PRJNA445978	SAMN08810140	dev_stage: worker,tissue_type: whole body	334536844	850
Hymenoptera	700	CALSEW01	WGS	Tenthredo mesomela	PRJEB53304	SAMEA10167061		6047324	57
Hymenoptera	701	CALSEY01	WGS	Tenthredo mesomela	PRJEB53305	SAMEA10167061		387714376	1743
Hymenoptera	702	JAJNQH01	WGS	Neodiprion lecontei	PRJNA784628	SAMN23497074	dev_stage: Eonymph,host: Pinus virginiana,isolation_source: Urban biome,tissue_type: Thorax and Abdomen	272073844	106
Hymenoptera	703	CATIVC01	WGS	Macrophya alboannulata	PRJEB60540	SAMEA10167065		222827926	2797
Hymenoptera	704	CASCKF01	WGS	Lasius fuliginosus	PRJEB59856	SAMEA10107007		248189931	4689
Hymenoptera	705	CASCJU01	WGS	Lasius fuliginosus	PRJEB59855	SAMEA10107007		10699180	183
Hymenoptera	706	CATODD01	WGS	Ophion costatus	PRJEB62464	SAMEA111458581		16716747	181
Hymenoptera	707	JAAQRE01	WGS	Bombus vancouverensis nearcticus	PRJNA611633	SAMN14341632	dev_stage: adult,isolation_source: worker,tissue_type: muscle	282133710	1162
Hymenoptera	708	JAAQVK01	WGS	Bombus vosnesenskii	PRJNA611634	SAMN14404301	dev_stage: adult,isolation_source: 2 male haploid bees from laboratory colony,tissue_type: muscle	275577952	1429
Hymenoptera	709	PHTE01	WGS	Leptopilina boulardi	PRJNA419850	SAMN08100014	isolation_source: Laboratory,tissue_type: Whole organism	375718377	6314
Hymenoptera	710	CATLJJ01	WGS	Chalcis sispes	PRJEB61588	SAMEA11025062		119330	7
Hymenoptera	711	AEKZ01	WGS	Apis florea	PRJNA45871	SAMN00009081		212793145	18378
Hymenoptera	712	AEQM02	WGS	Bombus impatiens	PRJNA61101	SAMN02953787	isolation_source: haploid male brothers	244287529	16060
Hymenoptera	713	JAABKJ01	WGS	Andricus grossulariae	PRJNA521608	SAMN10906996	isolation_source: whole insect,tissue_type: whole insect	1412754889	229755
Hymenoptera	714	JAAOZW01	WGS	Osmia lignaria	PRJNA553797	SAMN14365276	dev_stage: adult,isolation_source: UT nest trap,tissue_type: Flight muscle	177071571	147
Hymenoptera	715	JAAQOX01	WGS	Bombus bifarius	PRJNA591177	SAMN13353518	tissue_type: muscle	266784621	1249
Hymenoptera	716	LDKA02	WGS	Diachasma alloeum	PRJNA284396	SAMN03701895	dev_stage: adult,host: Rhagoletis pomonella,isolation_source: pupae,tissue_type: whole insect	360538188	24825
Hymenoptera	717	LQNI01	WGS	Diadegma semiclausum	PRJNA307298	SAMN04378098	host: Plutella xylostella,isolation_source: cabbage	168496476	262466
Hymenoptera	718	LQNJ01	WGS	Diadromus collaris	PRJNA307299	SAMN04378100	host: Plutella xylostella,isolation_source: cabbage	188922525	333665
Hymenoptera	719	MPJT01	WGS	Osmia bicornis bicornis	PRJNA285788	SAMN05967202	isolation_source: single healthy male bee	210591136	10222
Hymenoptera	720	PQAT01	WGS	Leptopilina boulardi	PRJNA429194	SAMN08329263	dev_stage: adult,tissue_type: abdomen	283869132	75550
Hymenoptera	721	QIUM02	WGS	Apis mellifera	PRJNA471592	SAMN09259743	isolation_source: bee hive,tissue_type: whole body	223937398	228
Hymenoptera	722	QYUB01	WGS	Leptopilina heterotoma	PRJNA486159	SAMN09839032	host: Drosophila melanogaster,tissue_type: whole body	495131002	252364
Hymenoptera	723	QYUC01	WGS	Leptopilina heterotoma	PRJNA486159	SAMN09839535	host: Drosophila melanogaster,tissue_type: whole body	497091597	253677
Hymenoptera	724	REGU01	WGS	Megalopta genalis	PRJNA494872	SAMN10185932	isolation_source: twig	390114368	14059
Hymenoptera	725	RICB01	WGS	Leptopilina heterotoma	PRJNA499032	SAMN10340731	dev_stage: adult,tissue_type: abdomen	404860936	131021
Hymenoptera	726	RJVV01	WGS	Ganaspis brasiliensis	PRJNA503097	SAMN10352357	tissue_type: abdomen	821362844	706984
Hymenoptera	727	SHCU01	WGS	Ceratina australensis	PRJNA302037	SAMN07634805	tissue_type: Whole body	219302412	20498
Hymenoptera	728	VOOK01	WGS	Leptopilina heterotoma	PRJNA556896	SAMN12380381	dev_stage: adult,tissue_type: whole body	457674785	82479
Hymenoptera	729	WELF01	WGS	Nasonia vitripennis	PRJNA575073	SAMN12877551	dev_stage: adult,tissue_type: whole animal	297308892	444
Hymenoptera	730	WINE01	WGS	Tetragonula mellipes	PRJNA579203	SAMN13106271	isolation_source: domestic hive,tissue_type: whole body	337571621	133257
Hymenoptera	731	WINF01	WGS	Tetragonula mellipes	PRJNA579239	SAMN13107058	isolation_source: domestic hive,tissue_type: whole body	554876457	453557
Hymenoptera	732	WIUT01	WGS	Tetragonula clypearis	PRJNA578946	SAMN13088836	isolation_source: domestic hive,tissue_type: whole body	294049662	77144
Hymenoptera	733	WIUU01	WGS	Tetragonula carbonaria	PRJNA578948	SAMN13088838	isolation_source: domestic hive,tissue_type: whole body	299550189	90201
Hymenoptera	734	WIUV01	WGS	Tetragonula hockingsi	PRJNA578994	SAMN13089661	isolation_source: domestic hive,tissue_type: whole body	307102115	112753
Hymenoptera	735	WIUW01	WGS	Tetragonula davenporti	PRJNA578998	SAMN13089823	isolation_source: domestic hive,tissue_type: whole body	284611473	47286
Hymenoptera	736	WJBF01	WGS	Apis cerana cerana	PRJNA579740	SAMN13118423	dev_stage: pupa,tissue_type: cephalothorax	215670033	126
Hymenoptera	737	WJNQ01	WGS	Apis dorsata	PRJNA577936	SAMN13065485	dev_stage: adult,isolation_source: pooled drones collected at lights near Chiang Mai University gymnasium,tissue_type: head and thorax	223527749	14287
Hymenoptera	738	WNHD01	WGS	Ganaspis sp. Gsp50	PRJNA587987	SAMN13221354	dev_stage: adult,tissue_type: whole body	530293777	246894
Hymenoptera	739	WNWW01	WGS	Frieseomelitta varia	PRJNA528016	SAMN11115949	dev_stage: pharate-adult,isolation_source: bee hive,tissue_type: whole individual	275436173	2174
Hymenoptera	740	WSYP01	WGS	Aphidius ervi	PRJNA587428	SAMN13190903	dev_stage: adult,tissue_type: whole animal	138951524	5778
Hymenoptera	741	WSYQ01	WGS	Lysiphlebus fabarum	PRJNA587428	SAMN13190904	dev_stage: adult,tissue_type: whole animal	140705580	1698
Hymenoptera	742	JUFY01	WGS	Leptopilina clavipes	PRJNA84205	SAMN02047179		255343917	36600
Hymenoptera	743	LQNH01	WGS	Cotesia vestalis	PRJNA307296	SAMN04378091	host: Plutella xylostella,isolation_source: cabbage	131999552	165649
Hymenoptera	744	LSNX01	WGS	Ceratina calcarata	PRJNA299559	SAMN04252592	host: Rhus typhina,tissue_type: whole body	199936949	50568
Hymenoptera	745	LGHO01	WGS	Dufourea novaeangliae	PRJNA279825	SAMN03837760	tissue_type: Whole body	277275324	7790
Hymenoptera	746	UELU01	WGS	Megastigmus dorsalis	PRJEB27189	SAMEA4716329		589959111	148702
Hymenoptera	747	UELX01	WGS	Eupelmus urozonus	PRJEB27189	SAMEA4716328		376747980	240114
Hymenoptera	748	CAKZFV03	WGS	Microctonus brassicae	PRJEB48227	SAMEA10418699		348552	2
Hymenoptera	749	CALNHW01	WGS	Microctonus brassicae	PRJEB48227	SAMEA13996272		348552	2
Hymenoptera	750	CALSEM01	WGS	Stelis phaeoptera	PRJEB53299	SAMEA10978746		56167544	165
Hymenoptera	751	CALYIL02	WGS	Andrena hattorfiana	PRJEB53870	SAMEA7746468		35513745	220
Hymenoptera	752	CAMITZ01	WGS	Andrena fulva	PRJEB55429	SAMEA10166729		91209351	310
Hymenoptera	753	CAKNWV01	WGS	Andricus pictus	PRJEB37996	SAMEA13128363		139036065	85775
Hymenoptera	754	CAKXZU01	WGS	Bombus lapidarius	PRJEB51891	SAMEA13793802		354349867	1473
Hymenoptera	755	CALSEN01	WGS	Stelis phaeoptera	PRJEB53298	SAMEA10978746		246175832	1603
Hymenoptera	756	CAMITY01	WGS	Andrena fulva	PRJEB55430	SAMEA10166729		433082651	2264
Hymenoptera	757	JAAOIC02	WGS	Cotesia typhae	PRJNA610722	SAMN14309917	dev_stage: adult,host: Sesamia nonagrioides,isolation_source: Typha plant,tissue_type: whole body	186662351	72
Hymenoptera	758	JABGOM01	WGS	Chelonus insularis	PRJNA624215	SAMN14571904	dev_stage: adult,host: Spodoptera frugiperda,isolation_source: host larvae,tissue_type: whole bodies	135730493	455
Hymenoptera	759	JACDQX01	WGS	Apis mellifera carnica	PRJNA644991	SAMN15487569	tissue_type: whole organism	226044179	169
Hymenoptera	760	JACSOB01	WGS	Bombus sylvicola	PRJNA646847	SAMN15905284	tissue_type: thorax	252081862	592
Hymenoptera	761	JADDRF01	WGS	Apis cerana	PRJNA669617	SAMN16442763	isolation_source: reared,tissue_type: Whole body	214433208	1619
Hymenoptera	762	JADEYJ01	WGS	Leptopilina boulardi	PRJNA671782	SAMN16551204	host: Drosophila,tissue_type: adult	354804354	409
Hymenoptera	763	JAEPER01	WGS	Frieseomelitta varia	PRJNA668370	SAMN16409367	isolation_source: 2 haploid males from single mother in stingless bee hive,tissue_type: Whole bee body	301350145	102310
Hymenoptera	764	JAGTPF01	WGS	Telenomus remus	PRJNA723667	SAMN18824807	dev_stage: adult,host: Spodoptera frugiperda,tissue_type: Whole body	127639493	75
Hymenoptera	765	JAHGQF01	WGS	Apis mellifera ligustica	PRJNA689474	SAMN19090750	tissue_type: head\, thorax\, and abdomen	231148580	42
Hymenoptera	766	JAHUUD02	WGS	Muscidifurax raptorellus	PRJNA743880	SAMN20062622	dev_stage: adult,host: Sarcophaga,isolation_source: Sarcophaga (Bercaea) pupae,tissue_type: whole body	317029579	130
Hymenoptera	767	JAHXZJ01	WGS	Cotesia glomerata	PRJNA715233	SAMN18340714	dev_stage: adult,isolation_source: ARDEC,tissue_type: whole	288846213	3354
Hymenoptera	768	JAJGQD01	WGS	Aphelinus atriplicis	PRJNA767831	SAMN22605414	dev_stage: adult,host: Diuraphis noxia,isolation_source: cultivated wheat field,tissue_type: adult parasitoid	340310763	467
Hymenoptera	769	JAQQRM01	WGS	Augochlora pura	PRJNA613468	SAMN14404829	isolation_source: forager,tissue_type: whole	304361200	8973
Hymenoptera	770	JAQQRN01	WGS	Augochlorella aurata	PRJNA613468	SAMN14404843	isolation_source: forager,tissue_type: whole	350195836	21454
Hymenoptera	771	JAQQRO01	WGS	Halictus ligatus	PRJNA613468	SAMN14404876	isolation_source: forager,tissue_type: whole	310992892	12137
Hymenoptera	772	JAQQRP01	WGS	Halictus quadricinctus	PRJNA613468	SAMN14404875	isolation_source: forager,tissue_type: head	290030938	19996
Hymenoptera	773	JAQQRQ01	WGS	Halictus rubicundus	PRJNA613468	SAMN14404929	isolation_source: forager,tissue_type: head and thorax	327913270	9555
Hymenoptera	774	JAQQRR01	WGS	Lasioglossum calceatum	PRJNA613468	SAMN14404917	isolation_source: forager,tissue_type: whole	283800976	12073
Hymenoptera	775	JAQQRS01	WGS	Lasioglossum figueresi	PRJNA613468	SAMN14404950	isolation_source: forager,tissue_type: whole	318786092	14981
Hymenoptera	776	JAQQRT01	WGS	Lasioglossum leucozonium	PRJNA613468	SAMN14404909	isolation_source: forager,tissue_type: whole	283103265	5857
Hymenoptera	777	JAQQRU01	WGS	Lasioglossum malachurum	PRJNA613468	SAMN14404923	isolation_source: forager,tissue_type: whole	266994231	4166
Hymenoptera	778	JAQQRV01	WGS	Lasioglossum marginatum	PRJNA613468	SAMN14404933	isolation_source: forager,tissue_type: whole	302908130	12540
Hymenoptera	779	JAQQRW01	WGS	Lasioglossum oenotherae	PRJNA613468	SAMN14404879	isolation_source: forager,tissue_type: whole	281089281	4636
Hymenoptera	780	JAQQRY01	WGS	Lasioglossum vierecki	PRJNA613468	SAMN14404924	isolation_source: forager,tissue_type: 2 whole bodies	286421018	13642
Hymenoptera	781	JAQQRZ01	WGS	Lasioglossum zephyrum	PRJNA613468	SAMN14404846	isolation_source: forager,tissue_type: head and thorax	275648088	14337
Hymenoptera	782	JRKH01	WGS	Fopius arisanus	PRJNA258104	SAMN03083650	isolation_source: library from a single individual (USDA ID 24.2)\, library from a pool of individuals that are full siblings of the first individual (USDA ID 24pool)\, library from a pool of individual that are half siblings of the first individual (USDA ID 12pool),tissue_type: whole organism	140978447	8510
Hymenoptera	783	JAPDSM01	WGS	Platygaster robiniae	PRJNA883644	SAMN30983799	host: Obolodiplosis robiniae,tissue_type: whole body	483890390	42
Hymenoptera	784	JAQQRL01	WGS	Agapostemon virescens	PRJNA613468	SAMN14404873	isolation_source: forager,tissue_type: head and thorax	469956152	52608
Hymenoptera	785	JAQQRX01	WGS	Lasioglossum pauxillum	PRJNA613468	SAMN14404906	isolation_source: forager,tissue_type: whole	365657210	22797
Hymenoptera	786	SMSQ01	WGS	Ctenoplectra terminalis	PRJNA526224	SAMN11090387	tissue_type: Whole body	410320436	26312
Hymenoptera	787	SMSR01	WGS	Ceratina japonica	PRJNA526231	SAMN11091063	tissue_type: Whole body	279946819	16201
Hymenoptera	788	SMSS01	WGS	Exoneura robusta	PRJNA526237	SAMN11091119	tissue_type: Whole body	460705302	9846
Hymenoptera	789	SMST01	WGS	Exoneurella tridentata	PRJNA526241	SAMN11091321	tissue_type: Whole body	441468643	7899
Hymenoptera	790	CAJOSK03	WGS	Bombus campestris	PRJEB43478	SAMEA7520482		5039861	66
Hymenoptera	791	CALYFQ02	WGS	Andrena hattorfiana	PRJEB53871	SAMEA7746468		7027385	118
Hymenoptera	792	CAMPGC01	WGS	Alloplasta piceator	PRJEB55792	SAMEA10166792		8006766	365
Hymenoptera	793	CAJUYC02	WGS	Nysson spinosus	PRJEB45459	SAMEA7520702		83435636	132
Hymenoptera	794	CAJVQY02	WGS	Bombus hypnorum	PRJEB46442	SAMEA7520655		28297395	40
Hymenoptera	795	CAMAOB01	WGS	Megachile ligniseca	PRJEB54842	SAMEA7520495		254262380	734
Hymenoptera	796	CAMAOC01	WGS	Megachile ligniseca	PRJEB54843	SAMEA7520495		65661137	659
Hymenoptera	797	JAAEHM01	WGS	Belonocnema kinseyi	PRJNA602724	SAMN13905343	dev_stage: Sexual adult,host: Quercus virginiana,tissue_type: whole body	1538686255	5520
Hymenoptera	798	JABFOS01	WGS	Amitus sp. ZL-2020	PRJNA550131	SAMN14615493	dev_stage: adult,host: Aleyrodidae,tissue_type: whole organism	160412742	137227
Hymenoptera	799	JABFOV01	WGS	Aradophagus sp. ZL-2020	PRJNA550131	SAMN14615496	dev_stage: adult,tissue_type: whole organism	246064364	70572
Hymenoptera	800	JABFPA01	WGS	Calotelea sp. ZL-2020	PRJNA550131	SAMN14615501	dev_stage: adult,tissue_type: whole organism	77498572	113933
Hymenoptera	801	JABFPF01	WGS	Dichoteleas sp. ZL-2020	PRJNA550131	SAMN14615506	dev_stage: adult,tissue_type: whole organism	62733699	107864
Hymenoptera	802	JABFPM01	WGS	Idris sp. 1 HC-2018	PRJNA550131	SAMN14615513	dev_stage: adult,tissue_type: whole organism	218136885	39431
Hymenoptera	803	JABFPN01	WGS	Leptoteleia sp. ZL-2020	PRJNA550131	SAMN14615514	dev_stage: adult,tissue_type: whole organism	281660011	66714
Hymenoptera	804	JABFPQ01	WGS	Masnerella sp. ZL-2020	PRJNA550131	SAMN14615517	dev_stage: adult,tissue_type: whole organism	232619793	116987
Hymenoptera	805	CAJVRE02	WGS	Bombus sylvestris	PRJEB46443	SAMEA7520657		11519643	115
Hymenoptera	806	CAMAOE01	WGS	Megachile willughbiella	PRJEB54832	SAMEA7520496		359408557	654
Hymenoptera	807	JABFOW01	WGS	Archaeoteleia sp. ZL-2020	PRJNA550131	SAMN14615497	dev_stage: adult,tissue_type: whole organism	311217082	164104
Hymenoptera	808	JABFOX01	WGS	Axea sp. ZL-2020	PRJNA550131	SAMN14615498	dev_stage: adult,tissue_type: whole organism	337813874	112698
Hymenoptera	809	JABFOY01	WGS	Baryconus sp. ZL-2020	PRJNA550131	SAMN14615499	dev_stage: adult,host: Tettigoniidae,tissue_type: whole organism	222756437	334083
Hymenoptera	810	JABFOZ01	WGS	Calliscelio sp. ZL-2020	PRJNA550131	SAMN14615500	dev_stage: adult,tissue_type: whole organism	165642299	188346
Hymenoptera	811	JABFPB01	WGS	Ceratoteleas bidentatus	PRJNA550131	SAMN14615502	dev_stage: adult,tissue_type: whole organism	389480550	150447
Hymenoptera	812	JABFPC01	WGS	Chromoteleia sp. ZL-2020	PRJNA550131	SAMN14615503	dev_stage: adult,tissue_type: whole organism	266845803	157673
Hymenoptera	813	JABFPD01	WGS	Cremastobaeus sp. ZL-2020	PRJNA550131	SAMN14615504	dev_stage: adult,tissue_type: whole organism	283754444	163873
Hymenoptera	814	JABFPH01	WGS	Elgonia sp. ZL-2020	PRJNA550131	SAMN14615508	dev_stage: adult,tissue_type: whole organism	242249060	272781
Hymenoptera	815	JABFPI01	WGS	Embidobia sp. ZL-2020	PRJNA550131	SAMN14615509	dev_stage: adult,host: Embioptera,tissue_type: whole organism	300666672	185139
Hymenoptera	816	JABFPJ01	WGS	Gryon sp. ZL-2020	PRJNA550131	SAMN14615510	dev_stage: adult,tissue_type: whole organism	351408921	197609
Hymenoptera	817	JABFPK01	WGS	Habroteleia sp. ZL-2020	PRJNA550131	SAMN14615511	dev_stage: adult,tissue_type: whole organism	354563700	258603
Hymenoptera	818	JABFPT01	WGS	Nixonia krombeini	PRJNA550131	SAMN14615520	dev_stage: adult,tissue_type: whole organism	206903708	156916
Hymenoptera	819	JABFPU01	WGS	Nyleta sp. ZL-2020	PRJNA550131	SAMN14615521	dev_stage: adult,tissue_type: whole organism	156238710	170871
Hymenoptera	820	JABFPX01	WGS	Palpoteleia sp. ZL-2020	PRJNA550131	SAMN14615524	dev_stage: adult,tissue_type: whole organism	211206980	320129
Hymenoptera	821	JABFPZ01	WGS	Platyscelio sp. ZL-2020	PRJNA550131	SAMN14615526	dev_stage: adult,tissue_type: whole organism	221775924	302773
Hymenoptera	822	JABFQA01	WGS	Probaryconus sp. ZL-2020	PRJNA550131	SAMN14615527	dev_stage: adult,tissue_type: whole organism	189907129	60336
Hymenoptera	823	JABFQE01	WGS	Scelio sp. ZL-2020	PRJNA550131	SAMN14615531	dev_stage: adult,tissue_type: whole organism	40731948	66530
Hymenoptera	824	JABFQK01	WGS	Trissoscelio sp. ZL-2020	PRJNA550131	SAMN14615537	dev_stage: adult,tissue_type: whole organism	264687806	171524
Hymenoptera	825	JABFQM01	WGS	Zelostemma sp. ZL-2020	PRJNA550131	SAMN14615539	dev_stage: adult,tissue_type: whole organism	149861818	37730
Hymenoptera	826	JADCKS01	WGS	Microplitis mediator	PRJNA668670	SAMN16418310	host: Helicoverpa armigera,tissue_type: whole body of males	214883576	658
Hymenoptera	827	JABFOT01	WGS	Aneuroscelio sp. ZL-2020	PRJNA550131	SAMN14615494	dev_stage: adult,tissue_type: whole organism	217949494	337565
Hymenoptera	828	JABFOU01	WGS	Scelioninae gen. 1 sp. ZL-2020	PRJNA550131	SAMN14615495	dev_stage: adult,tissue_type: whole organism	300768219	237930
Hymenoptera	829	JABFPE01	WGS	Scelioninae gen. 2 sp. ZL-2020	PRJNA550131	SAMN14615505	dev_stage: adult,tissue_type: whole organism	273719733	243226
Hymenoptera	830	JABFPG01	WGS	Dicroscelio sp. ZL-2020	PRJNA550131	SAMN14615507	dev_stage: adult,tissue_type: whole organism	190785161	233742
Hymenoptera	831	JABFPL01	WGS	Heptascelio sp. ZL-2020	PRJNA550131	SAMN14615512	dev_stage: adult,tissue_type: whole organism	159090796	226168
Hymenoptera	832	JABFPO01	WGS	Macroteleia sp. ZL-2020	PRJNA550131	SAMN14615515	dev_stage: adult,tissue_type: whole organism	434907371	491350
Hymenoptera	833	JABFPP01	WGS	Mallateleia sp. ZL-2020	PRJNA550131	SAMN14615516	dev_stage: adult,tissue_type: whole organism	391175982	486644
Hymenoptera	834	JABFPR01	WGS	Neoscelio sp. ZL-2020	PRJNA550131	SAMN14615518	dev_stage: adult,tissue_type: whole organism	481967402	454477
Hymenoptera	835	JABFPS01	WGS	Neuroscelio doddi	PRJNA550131	SAMN14615519	dev_stage: adult,tissue_type: whole organism	530972080	415182
Hymenoptera	836	JABFPV01	WGS	Oxyscelio sp. ZL-2020	PRJNA550131	SAMN14615522	dev_stage: adult,tissue_type: whole organism	342859721	395131
Hymenoptera	837	JABFPW01	WGS	Oxyteleia sp. ZL-2020	PRJNA550131	SAMN14615523	dev_stage: adult,tissue_type: whole organism	384330414	405885
Hymenoptera	838	JABFPY01	WGS	Phoenoteleia sp. ZL-2020	PRJNA550131	SAMN14615525	dev_stage: adult,tissue_type: whole organism	388469288	432782
Hymenoptera	839	JABFQB01	WGS	Pseudanteris insignis	PRJNA550131	SAMN14615528	dev_stage: adult,tissue_type: whole organism	276751187	149550
Hymenoptera	840	JABFQC01	WGS	Psilanteris sp. ZL-2020	PRJNA550131	SAMN14615529	dev_stage: adult,tissue_type: whole organism	424544144	214016
Hymenoptera	841	JABFQD01	WGS	Psix sp. ZL-2020	PRJNA550131	SAMN14615530	dev_stage: adult,tissue_type: whole organism	281293135	126019
Hymenoptera	842	JABFQF01	WGS	Sceliomorpha sp. ZL-2020	PRJNA550131	SAMN14615532	dev_stage: adult,tissue_type: whole organism	196780956	237090
Hymenoptera	843	JABFQG01	WGS	Sparasion cullaris	PRJNA550131	SAMN14615533	dev_stage: adult,tissue_type: whole organism	218576003	241482
Hymenoptera	844	JABFQH01	WGS	Tanaodytes sp. ZL-2020	PRJNA550131	SAMN14615534	dev_stage: adult,tissue_type: whole organism	170282851	171022
Hymenoptera	845	JABFQI01	WGS	Trichacis sp. ZL-2020	PRJNA550131	SAMN14615535	dev_stage: adult,tissue_type: whole organism	488907317	349627
Hymenoptera	846	JABFQJ01	WGS	Trimorus sp. ZL-2020	PRJNA550131	SAMN14615536	dev_stage: adult,tissue_type: whole organism	200906984	190489
Hymenoptera	847	JABFQL01	WGS	Triteleia sp. ZL-2020	PRJNA550131	SAMN14615538	dev_stage: adult,tissue_type: whole organism	227922377	344864
Hymenoptera	848	JAEEFX01	WGS	Chelonus formosanus	PRJNA683972	SAMN17048605	host: Spodoptera litura,tissue_type: whole body	139590424	26
Hymenoptera	849	JAHHWS01	WGS	Anthidium xuezhongi	PRJNA732844	SAMN19349485	dev_stage: adult,isolation_source: river valley,tissue_type: head\, mesosoma	189140731	23
Hymenoptera	850	JAJGXB01	WGS	Aphelinus certus	PRJNA767831	SAMN22612460	dev_stage: adult,host: Aphis glycines,isolation_source: soybean field,tissue_type: whole adult	333517832	12938
Hymenoptera	851	JAKRZL01	WGS	Lasioglossum baleicum	PRJNA804198	SAMN25708996	isolation_source: sunny site,tissue_type: whole bee minus gut	303257060	7244
Hymenoptera	852	JAKSXM01	WGS	Anagrus nilaparvatae	PRJNA807850	SAMN26035975	tissue_type: whole individual	488841863	394
Hymenoptera	853	JANIEV01	WGS	Microplitis demolitor	PRJNA861375	SAMN29911678	dev_stage: adult,isolation_source: Laboratory colony,tissue_type: Whole body	225878136	31
Hymenoptera	854	QFDB02	WGS	Apis mellifera mellifera	PRJNA450801	SAMN08947224	dev_stage: Nymph,isolation_source: A hive on an island,tissue_type: Whole organism	227084107	200
Hymenoptera	855	VCDM03	WGS	Pteromalus puparum	PRJNA542765	SAMN11638113	host: Pieris rapae,tissue_type: whole body	338098178	3290
Hymenoptera	856	WSXT02	WGS	Neuroterus valhalla	PRJNA562060	SAMN13041666	isolation_source: whole insect,tissue_type: whole insect	1019991598	248663
Hymenoptera	857	CAJRBH01	WGS	Nomada fabriciana	PRJEB44636	SAMEA7520701		15182831	181
Hymenoptera	858	CAKJTC03	WGS	Mimumesa dahlbomi	PRJEB48054	SAMEA8603165		38557333	344
Hymenoptera	859	JAHMHP01	WGS	Venturia canescens	PRJNA736740	SAMN19659032	dev_stage: adult,isolation_source: laboratory reared,tissue_type: Whole Body	290760430	67
Hymenoptera	860	JAITYW01	WGS	Apis cerana	PRJNA738447	SAMN19728911	dev_stage: adult,tissue_type: chest and head	226970748	882
Hymenoptera	861	JAJHPZ01	WGS	Megachile rotundata	PRJNA775972	SAMN22645216	isolation_source: alfalfa field\, multiple individuals,tissue_type: Whole body	338471834	2835
Hymenoptera	862	JAJTJB01	WGS	Apis cerana	PRJNA779817	SAMN23766586	dev_stage: adult,isolation_source: Hive,tissue_type: Drone; without gut	223040589	20
Hymenoptera	863	JALIII01	WGS	Megaphragma amalphitanum	PRJNA344956	SAMN05853688		289318602	44183
Hymenoptera	864	JAMJVY01	WGS	Andrena camellia	PRJNA839515	SAMN28535381	dev_stage: pupae,isolation_source: Camellia oleifera,tissue_type: whole body	340729732	50
Hymenoptera	865	JACMRX01	WGS	Aphidius gifuensis	PRJNA615161	SAMN14446980	host: Myzus persicae,tissue_type: adults	156944493	24
Hymenoptera	866	JACXIQ01	WGS	Bombus opulentus	PRJNA659133	SAMN15897738	isolation_source: wild,tissue_type: whole body	242353651	4394
Hymenoptera	867	JACXIU01	WGS	Bombus consobrinus	PRJNA659133	SAMN15897737	isolation_source: wild,tissue_type: whole body	249068899	7194
Hymenoptera	868	JACXIM01	WGS	Bombus sibiricus	PRJNA659133	SAMN15897736	isolation_source: wild,tissue_type: whole body	262420024	14183
Hymenoptera	869	JACXIT01	WGS	Bombus difficillimus	PRJNA659133	SAMN15897740	isolation_source: wild,tissue_type: whole body	243560081	4473
Hymenoptera	870	JABAIE01	WGS	Leptopilina heterotoma	PRJNA624738	SAMN14582825	host: Drosophila melanogaster,tissue_type: adult	484694486	396
Hymenoptera	871	CAKOFU01	WGS	Lasioglossum pauxillum	PRJEB51575	SAMEA7520494		1831810	26
Hymenoptera	872	JACXIP01	WGS	Bombus picipes	PRJNA659133	SAMN15897726	isolation_source: Wild,tissue_type: Whole body	253987937	7282
Hymenoptera	873	JACXIV01	WGS	Bombus confusus	PRJNA659133	SAMN15897735	isolation_source: wild,tissue_type: whole body	239101172	4639
Hymenoptera	874	JACXIX01	WGS	Bombus cullumanus	PRJNA659133	SAMN15897732	isolation_source: wild,tissue_type: whole body	246986414	5480
Hymenoptera	875	JAKKRE01	WGS	Ceratina calcarata	PRJNA791561	SAMN24296686	dev_stage: Adults,tissue_type: Whole Body	259236490	2685
Hymenoptera	876	JANDJY01	WGS	Hylaeus anthracinus	PRJNA789933	SAMN24175387	dev_stage: adult,isolation_source: foraging upon naupaka kahakai (Scaevola taccada),tissue_type: whole body	254516172	2526
Hymenoptera	877	JANILQ01	WGS	Hylaeus volcanicus	PRJNA789929	SAMN24175050	dev_stage: adult,isolation_source: Perched on lava rock (a'a),tissue_type: Whole Body	252651163	1869
Hymenoptera	878	AZMT02	WGS	Microplitis demolitor	PRJNA195937	SAMN02708865	dev_stage: adult	205866017	27508
Hymenoptera	879	CAKNWS01	WGS	Andricus grossulariae	PRJEB37996	SAMEA13128359		989550339	345884
Hymenoptera	880	CAKNWT01	WGS	Andricus coriarius	PRJEB37996	SAMEA13128360		1372018826	336354
Hymenoptera	881	CAKNWU01	WGS	Andricus quercustozae	PRJEB37996	SAMEA13128361		1038231360	329044
Hymenoptera	882	CAKNWW01	WGS	Andricus kollari	PRJEB37996	SAMEA13128362		1186781989	352085
Hymenoptera	883	CAKNYM01	WGS	Andricus curvator	PRJEB37996	SAMEA6801478		1666410088	61955
Hymenoptera	884	CAKOFW01	WGS	Lasioglossum pauxillum	PRJEB51576	SAMEA7520494		416760902	1616
Hymenoptera	885	CAKOGF01	WGS	Pemphredon lugubris	PRJEB51589	SAMEA8603139		14256914	1353
Hymenoptera	886	CAKOHA01	WGS	Buathra laborator	PRJEB51795	SAMEA8534297		261354714	471
Hymenoptera	887	CAKOHB01	WGS	Buathra laborator	PRJEB51796	SAMEA8534297		104412655	98
Hymenoptera	888	JAAXZA01	WGS	Dolichomitus sp. PSUC_FEM 10030005	PRJNA622306	SAMN14511608	isolation_source: Adult insect,tissue_type: Whole body	244358179	292232
Hymenoptera	889	JABAIF01	WGS	Leptopilina boulardi	PRJNA624743	SAMN14582894	host: Drosophila melanogaster,tissue_type: adult	323668388	9872
Hymenoptera	890	JABMBS01	WGS	Lissonota sp. PSUC_FEM 10030012	PRJNA625070	SAMN14574620	isolation_source: Adult insect,tissue_type: Whole body	233240701	187652
Hymenoptera	891	JACXIJ01	WGS	Bombus turneri	PRJNA659133	SAMN15897729	isolation_source: wild,tissue_type: whole body	243111512	3015
Hymenoptera	892	JACXIN01	WGS	Bombus pyrosoma	PRJNA659133	SAMN15897728	isolation_source: wild,tissue_type: whole body	254804690	4727
Hymenoptera	893	JACXIR01	WGS	Bombus ignitus	PRJNA659133	SAMN15897727	isolation_source: Wild,tissue_type: whole body	242565149	748
Hymenoptera	894	JACXIS01	WGS	Bombus haemorrhoidalis	PRJNA659133	SAMN15897734	isolation_source: wild,tissue_type: whole body	240538686	1614
Hymenoptera	895	JACXIW01	WGS	Bombus breviceps	PRJNA659133	SAMN15897748	isolation_source: wild,tissue_type: whole body	248124274	1317
Hymenoptera	896	JADHZF01	WGS	Asobara japonica	PRJNA661661	SAMN16067637	dev_stage: adult,isolation_source: 120 pooled females,tissue_type: whole body	270937257	774
Hymenoptera	897	MKYW01	WGS	Aphidius ervi	PRJNA347567	SAMN05892924	dev_stage: adult,tissue_type: whole body	144532283	3865
Hymenoptera	898	QLYP01	WGS	Nasonia giraulti	PRJNA476699	SAMN09459598	isolation_source: bird nests and bird carcasses,tissue_type: whole adult	259040977	3160
Hymenoptera	899	CANNPW01	WGS	Clistopyga incitator	PRJEB57962	SAMEA110044016		741824	4
Hymenoptera	900	CANPUK01	WGS	Andrena bucephala	PRJEB58269	SAMEA10166816		218119	8
Hymenoptera	901	LLKC01	WGS	Eufriesea mexicana	PRJNA279814	SAMN03801430	tissue_type: Whole body	571027570	212393
Hymenoptera	902	REGV01	WGS	Nomia melanderi	PRJNA494873	SAMN10185933	isolation_source: agricultural field	325881203	94651
Hymenoptera	903	CAJRAK01	WGS	Osmia bicornis bicornis	PRJEB44454	SAMEA5248723		198064647	853
Hymenoptera	904	CAJRAL01	WGS	Osmia bicornis bicornis	PRJEB44455	SAMEA5248723		40744275	425
Hymenoptera	905	CAJRBI01	WGS	Nomada fabriciana	PRJEB44637	SAMEA7520701		223271312	666
Hymenoptera	906	CANNPV01	WGS	Clistopyga incitator	PRJEB57961	SAMEA110044016		253034390	738
Hymenoptera	907	CANPUL01	WGS	Andrena bucephala	PRJEB58270	SAMEA10166816		208197342	3232
Hymenoptera	908	CANQJN01	WGS	Coelioxys conoideus	PRJEB58327	SAMEA14448263		74118498	45
Hymenoptera	909	JAPFQK01	WGS	Microplitis manilae	PRJNA872950	SAMN30473660	host: Spodoptera frugiperda,tissue_type: whole body	282852855	363
Hymenoptera	910	JAPQKY01	WGS	Apis cerana	PRJNA806528	SAMN25889402	tissue_type: body	217678304	23
Hymenoptera	911	QLSS01	WGS	Trichomalopsis sarcophagae	PRJNA437658	SAMN05770041	host: Musca domestica,isolation_source: several feedlots,tissue_type: whole body	256302759	3344
Hymenoptera	912	CANQJA01	WGS	Coelioxys conoideus	PRJEB58326	SAMEA14448263		175559576	3118
Hymenoptera	913	CANUFI01	WGS	Campoletis raptor	PRJEB58801	SAMEA14448294		210103344	444
Hymenoptera	914	CANUFJ01	WGS	Campoletis raptor	PRJEB58800	SAMEA14448294		1165681	9
Hymenoptera	915	CANUGS01	WGS	Nomada fucata	PRJEB58841	SAMEA10166748		4766771	28
Hymenoptera	916	JARUXH01	WGS	Eretmocerus hayati	PRJNA951478	SAMN34064646	dev_stage: adult,host: Bemisia tabaci	692130109	17
Hymenoptera	917	CAKMYH01	WGS	Andrena dorsata	PRJEB50659	SAMEA7746464		8212772	154
Hymenoptera	918	CAJVAQ02	WGS	Ectemnius lituratus	PRJEB45835	SAMEA7520491		18973829	102
Hymenoptera	919	CAKAJA02	WGS	Lasioglossum morio	PRJEB47731	SAMEA7746456		241879711	1095
Hymenoptera	920	CAKAJE02	WGS	Macropis europaea	PRJEB47740	SAMEA7746440		209261386	2262
Hymenoptera	921	JAAMPD01	WGS	Trissolcus basalis	PRJNA49235	SAMN14082899	dev_stage: adult,host: Nezara viridula,tissue_type: whole body	147446843	7741
Hymenoptera	922	ADAO01	WGS	Nasonia giraulti	PRJNA20223	SAMN00003081		180083292	305558
Hymenoptera	923	ADAP01	WGS	Nasonia longicornis	PRJNA20225	SAMN00003080		182991219	311954
Hymenoptera	924	CAJUXO02	WGS	Cerceris rybyensis	PRJEB45454	SAMEA7701329		389234124	2163
Hymenoptera	925	CAKJTB01	WGS	Ichneumon xanthorius	PRJEB48053	SAMEA7746465		275391298	2677
Hymenoptera	926	CAKJTD01	WGS	Ichneumon xanthorius	PRJEB48052	SAMEA7746465		68810570	138
Hymenoptera	927	JACEOJ01	WGS	Campoletis sonorensis	PRJNA590982	SAMN13344166	dev_stage: adult,isolation_source: specimen from colony maintained at University of Kentucky,tissue_type: whole body	256042896	11011
Hymenoptera	928	JACEOM01	WGS	Apis laboriosa	PRJNA647849	SAMN15599769	dev_stage: adult,tissue_type: chest	226063288	4376
Hymenoptera	929	WUUM01	WGS	Colletes gigas	PRJNA597580	SAMN13678811	host: Camellia sp.,tissue_type: whole body with abdomen removed	273056604	326
Hymenoptera	930	CAJUYY02	WGS	Bombus terrestris	PRJEB45694	SAMEA7520487		102186558	231
Hymenoptera	931	CAJUYZ02	WGS	Bombus terrestris	PRJEB45695	SAMEA7520487		320664292	532
Hymenoptera	932	CAJYYF03	WGS	Seladonia tumulorum	PRJEB47128	SAMEA7746445		70815229	134
Hymenoptera	933	CAJYYI03	WGS	Sphecodes monilicornis	PRJEB47131	SAMEA7746755		24616582	553
Hymenoptera	934	CAKAJC02	WGS	Lasioglossum lativentre	PRJEB47728	SAMEA7746765		19520795	352
Hymenoptera	935	CAKMYJ01	WGS	Andrena minutula	PRJEB50664	SAMEA8603155		30515470	351
Hymenoptera	936	CAKMYL01	WGS	Andrena dorsata	PRJEB50660	SAMEA7746464		215949665	320
Hymenoptera	937	CAKMYM01	WGS	Andrena minutula	PRJEB50663	SAMEA8603155		283595785	1612
Hymenoptera	938	CAKNEW01	WGS	Bombus pratorum	PRJEB50848	SAMEA7520485		10757573	32
Hymenoptera	939	CAKNFC01	WGS	Bombus pratorum	PRJEB50847	SAMEA7520485		260647694	791
Hymenoptera	940	JAAAKG02	WGS	Druon quercuslanigerum	PRJNA549678	SAMN12095581	isolation_source: wild caught,tissue_type: whole insect	1254097287	217847
Hymenoptera	941	JACXIH01	WGS	Bombus skorikovi	PRJNA659133	SAMN15897739	isolation_source: wild,tissue_type: whole body	242038170	3042
Hymenoptera	942	JACXII01	WGS	Bombus waltoni	PRJNA659133	SAMN15897747	isolation_source: wild,tissue_type: whole body	231149577	2240
Hymenoptera	943	JACXIK01	WGS	Bombus superbus	PRJNA659133	SAMN15897730	isolation_source: wild,tissue_type: whole body	230139620	1458
Hymenoptera	944	JACXIL01	WGS	Bombus soroeensis	PRJNA659133	SAMN15897731	isolation_source: wild,tissue_type: whole body	243573539	5476
Hymenoptera	945	JACXIO01	WGS	Bombus polaris	PRJNA659133	SAMN15897733	isolation_source: wild,tissue_type: whole body	245790074	5848
Hymenoptera	946	JANSJX01	WGS	Theocolax elegans	PRJNA868490	SAMN30247626	dev_stage: pupa,host: Sitophilus oryzae,isolation_source: farm-stored wheat\, experimental farmlands of Huajiachi campus\, Zhejiang University,tissue_type: whole body	662726325	1900
Hymenoptera	947	JACCHX01	WGS	Kradibia gibbosae	PRJNA641212	SAMN15346985	host: Ficus tinctoria,tissue_type: whole insect	230297586	19
Hymenoptera	948	JACDQY01	WGS	Apis mellifera caucasica	PRJNA645012	SAMN15487696	tissue_type: whole organism	224766697	224
Hymenoptera	949	JAFFSR01	WGS	Anastatus disparis	PRJNA701382	SAMN17864700	host: Antheraea pernyi,isolation_source: China:Manzu,tissue_type: body	939582303	410
Hymenoptera	950	RCIC01	WGS	Ceratosolen fusciceps	PRJNA494992	SAMN10147054	host: Ficus racemosa,tissue_type: whole insect	237613957	138
Hymenoptera	951	RJVT01	WGS	Cotesia chilonis	PRJNA501840	SAMN10346433	host: Chilo suppressalis,tissue_type: whole body	189510483	363
Hymenoptera	952	JABFVB01	WGS	Adelognathus sp. PSUC_FEM 10030001	PRJNA625062	SAMN14574613	isolation_source: Adult insect,tissue_type: Whole body	267372574	202886
Hymenoptera	953	JABMBT01	WGS	Odontocolon sp. PSUC_FEM 10030002	PRJNA625064	SAMN14574614	isolation_source: Adult insect,tissue_type: Whole body	172961839	101653
Hymenoptera	954	JABMBV01	WGS	Mesochorus sp. PSUC_FEM 10030011	PRJNA625069	SAMN14574619	isolation_source: Adult insect,tissue_type: Whole body	195027361	85629
Hymenoptera	955	JACCHW01	WGS	Platyscapa corneri	PRJNA641212	SAMN15346984	host: Ficus superba,tissue_type: whole insect	304374861	230
Hymenoptera	956	JACCHY01	WGS	Dolichoris vasculosae	PRJNA641212	SAMN15346986	host: Ficus vasculosa,tissue_type: whole insect	286208975	75
Hymenoptera	957	JACCHZ01	WGS	Wiebesia pumilae	PRJNA641212	SAMN15346987	host: Ficus pumila,tissue_type: whole insect	319913161	192
Hymenoptera	958	JACCIA01	WGS	Apocrypta bakeri	PRJNA641212	SAMN15346988	host: Ficus hispida,tissue_type: whole insect	198585306	279
Hymenoptera	959	JABMBR01	WGS	Meteorus sp. PSUC_FEM 10030008	PRJNA625067	SAMN14574617	isolation_source: Adult insect,tissue_type: Whole body	123143622	13824
Hymenoptera	960	JABSMS01	WGS	Aleiodes sp. PSUC_FEM 10030003	PRJNA625065	SAMN14574615	dev_stage: adult,tissue_type: Whole body	188372167	72818
Hymenoptera	961	JABSMT01	WGS	Eumacrocentrus americanus	PRJNA625066	SAMN14574616	dev_stage: adult,tissue_type: Whole body	116920496	55732
Hymenoptera	962	JACCIE01	WGS	Sycophaga agraensis	PRJNA641212	SAMN15346992	host: Ficus racemosa,tissue_type: whole insect	246140427	410
Hymenoptera	963	JAFJHM01	WGS	Bombus balteatus	PRJNA704506	SAMN18043474	dev_stage: adult drone,tissue_type: thorax	250065621	336
Hymenoptera	964	CAKNXH01	WGS	Andricus quercusramuli	PRJEB37996	SAMEA6801479		1626963434	87091
Hymenoptera	965	JABSMQ01	WGS	Anoncus sp. PSUC_FEM 10030000	PRJNA625060	SAMN14574612	dev_stage: adult,tissue_type: Whole body	226362449	332749
Hymenoptera	966	JABSMR01	WGS	Dusona sp. PSUC_FEM 10030013	PRJNA625071	SAMN14574621	dev_stage: adult,tissue_type: Whole body	241082464	107837
Hymenoptera	967	JACCHV01	WGS	Eupristina koningsbergeri	PRJNA641212	SAMN15346983	host: Ficus benjamina,tissue_type: whole insect	318364391	3281
Hymenoptera	968	JACCIB01	WGS	Philotrypesis tridentata	PRJNA641212	SAMN15346989	host: Ficus benjamina,tissue_type: whole insect	398606688	1981
Hymenoptera	969	JACCIC01	WGS	Sycobia sp. Sy_11	PRJNA641212	SAMN15346990	host: Ficus benjamina,tissue_type: whole insect	621153700	472
Hymenoptera	970	JACCID01	WGS	Sycophila sp. Sp_5	PRJNA641212	SAMN15346991	host: Ficus benjamina,tissue_type: whole insect	288587316	683
Hymenoptera	971	JAHFVI01	WGS	Ampulex compressa	PRJNA731354	SAMN19278229	dev_stage: adult,isolation_source: laboratory colony,tissue_type: thoracic muscle\, legs\, head\, abdomen\, thorax shell	277735878	7342
Hymenoptera	972	JABMBU01	WGS	Phanerotoma sp. PSUC_FEM 10030009	PRJNA625068	SAMN14574618	isolation_source: Adult insect,tissue_type: Whole body	324138658	423886
Hymenoptera	973	CAJVAM01	WGS	Ectemnius lituratus	PRJEB45836	SAMEA7520491		8375962	79
Hymenoptera	974	CAJUXP01	WGS	Cerceris rybyensis	PRJEB45455	SAMEA7701329		42572388	657
Hymenoptera	975	CAJUYD01	WGS	Ectemnius continuus	PRJEB45456	SAMEA7520490		24839752	333
Hymenoptera	976	CAJUZA01	WGS	Andrena haemorrhoa	PRJEB45692	SAMEA7520535		39405148	395
Hymenoptera	977	CAKOFT02	WGS	Amblyteles armatorius	PRJEB51578	SAMEA7520946		21240701	91
Hymenoptera	978	CANUGP01	WGS	Nomada fucata	PRJEB58842	SAMEA10166748		211363695	505
Hymenoptera	979	CATIWW01	WGS	Tromatobia lineatoria	PRJEB60676	SAMEA111458168		7230357	45
Hymenoptera	980	CAJUXN01	WGS	Ectemnius continuus	PRJEB45457	SAMEA7520490		234892221	543
Hymenoptera	981	JALLPS01	WGS	Bombus affinis	PRJNA827177	SAMN27604106	dev_stage: adult,isolation_source: nest,tissue_type: slice of abdomen	365246601	858
Hymenoptera	982	JANIEZ01	WGS	Bombus huntii	PRJNA858880	SAMN29759067	dev_stage: adult,isolation_source: nest,tissue_type: slice of abdomen	317402180	225
Hymenoptera	983	ATAC01	WGS	Ceratosolen solmsi marchali	PRJNA178998	SAMN02953852		275780432	9928
Hymenoptera	984	CAJDYZ01	WGS	Heterotrigona itama	PRJEB34838	SAMEA6080620		262450989	13733
Hymenoptera	985	CAJNRD03	WGS	Cotesia congregata	PRJEB43234	SAMEA8119435	isolation_source: Field around Clayton NC	199191156	1978
Hymenoptera	986	CAJYDA01	WGS	Ceroptres masudai	PRJEB46387	SAMEA3930560		1295004	196
Hymenoptera	987	CAJYDJ01	WGS	Diachasma alloeum	PRJEB46387	SAMN03701895	isolation_source: pupae	990679	196
Hymenoptera	988	CAKAJI01	WGS	Lasioglossum lativentre	PRJEB47729	SAMEA7746765		127463735	1129
Hymenoptera	989	CASCKC01	WGS	Gastracanthus pulcherrimus	PRJEB59844	SAMEA110043171		908090547	13855
Hymenoptera	990	CAJUXM01	WGS	Nysson spinosus	PRJEB45458	SAMEA7520702		321260028	920
Hymenoptera	991	CAJUZB01	WGS	Andrena haemorrhoa	PRJEB45693	SAMEA7520535		238273182	985
Hymenoptera	992	CASCKD01	WGS	Gastracanthus pulcherrimus	PRJEB59843	SAMEA110043171		43654184	138
Hymenoptera	993	CATIWV01	WGS	Tromatobia lineatoria	PRJEB60675	SAMEA111458168		368702779	663
Hymenoptera	994	CATLKJ01	WGS	Chalcis sispes	PRJEB61587	SAMEA11025062		262914857	2616
Hymenoptera	995	CAMAOD02	WGS	Megachile willughbiella	PRJEB54833	SAMEA7520496		135546799	321
Hymenoptera	996	JANIGS01	WGS	Microplitis mediator	PRJNA862959	SAMN30004575	dev_stage: adult,isolation_source: Laboratory colony,tissue_type: Whole body	269288274	23
Hymenoptera	997	CATNUO01	WGS	Andrena trimmerana	PRJEB61831	SAMEA10107041		55104819	219
Hymenoptera	998	CATNUM01	WGS	Andrena trimmerana	PRJEB61832	SAMEA10107041		378417964	1153
Hymenoptera	999	JAOPFQ01	WGS	Chouioia cunea	PRJNA881787	SAMN30921615	dev_stage: adult,tissue_type: whole individual	171985743	6
Hymenoptera	1000	JASGYR01	WGS	Colletes collaris	PRJNA889050	SAMN31231311	isolation_source: flowers of Chrysanthemum lavandulifolium,tissue_type: abdomen	374748302	374
Hymenoptera	1001	JAQJZY01	WGS	Chalcidoidea sp. 12a-bis	PRJNA826991	SAMN27594068	tissue_type: whole body	181416698	187226
Hymenoptera	1002	CAUIJP01	WGS	Heteropelma amictum	PRJEB64506	SAMEA7701570		78530	6
Hymenoptera	1003	CAUIJU01	WGS	Heteropelma amictum	PRJEB64507	SAMEA7701570		212037723	2227
Hymenoptera	1004	JAPIVC01	WGS	Camponotus fellah	PRJNA901066	SAMN31703645	isolation_source: queen pupa,tissue_type: Whole body	266031460	1197
Hymenoptera	1005	JASTWK01	WGS	Temnothorax unifasciatus	PRJNA750352	SAMN34302429	isolation_source: Colony Tuni_6,tissue_type: whole body pool	314503407	2496
Hymenoptera	1006	JASTWO01	WGS	Temnothorax americanus	PRJNA750352	SAMN34302425	isolation_source: Colony Tame_NY17_H226,tissue_type: whole body pool	277741648	1226
Hymenoptera	1007	JASTWP01	WGS	Temnothorax ravouxi	PRJNA750352	SAMN34302424	isolation_source: Colony Mrav_6,tissue_type: whole body pool	362408415	4380
Hymenoptera	1008	JASTWR01	WGS	Harpagoxenus sublaevis	PRJNA750352	SAMN34302422	isolation_source: Colony Hsub_1,tissue_type: whole body pool	341523168	2750
Hymenoptera	1009	JAPYYS01	WGS	Campopleginae sp. 14b	PRJNA826991	SAMN27594035	tissue_type: abdomen	172982430	14130
Hymenoptera	1010	JAPYZS01	WGS	Trissolcus japonicus	PRJNA826991	SAMN27594065	tissue_type: whole body	164479814	51224
Hymenoptera	1011	JAPYYW01	WGS	Cremastinae sp. A BG-2022a	PRJNA826991	SAMN27594039	tissue_type: abdomen	240822094	95490
Hymenoptera	1012	JAPYYX01	WGS	Cremastinae sp. B BG-2022a	PRJNA826991	SAMN27594040	tissue_type: abdomen	207096258	81251
Hymenoptera	1013	JAPYZD01	WGS	Ichneumoninae sp. B BG-2022a	PRJNA826991	SAMN27594048	tissue_type: abdomen	269787911	73595
Hymenoptera	1014	JAPYZQ01	WGS	Trichogramma brassicae	PRJNA826991	SAMN27594061		203810232	87792
Hymenoptera	1015	JAPYYQ01	WGS	Anagyrus pseudococci	PRJNA826991	SAMN27594033	tissue_type: whole body	308139977	207515
Hymenoptera	1016	JAPYYT01	WGS	Ceratosolen corneri	PRJNA826991	SAMN27594036	tissue_type: whole body	346658939	249198
Hymenoptera	1017	JAPYZC01	WGS	Ichneumoninae sp. A BG-2022a	PRJNA826991	SAMN27594047	tissue_type: abdomen	270073657	98142
Hymenoptera	1018	JAPYZE01	WGS	Leptomastidea abnormis	PRJNA826991	SAMN27594049	tissue_type: whole body	352789018	231973
Hymenoptera	1019	JAPYZJ01	WGS	Ophioninae sp. B BG-2022a	PRJNA826991	SAMN27594054	tissue_type: abdomen	297010098	121865
Hymenoptera	1020	JAPYZM01	WGS	Psyttalia concolor	PRJNA826991	SAMN27594057	tissue_type: abdomen	275715496	202369
Hymenoptera	1021	JAPYZN01	WGS	Psyttalia lounsburyi	PRJNA826991	SAMN27594058	tissue_type: abdomen	256451962	215466
Hymenoptera	1022	JAPYZT01	WGS	Tryphoninae sp. A BG-2022a	PRJNA826991	SAMN27594066	tissue_type: abdomen	225915430	95795
Hymenoptera	1023	JAPYYY01	WGS	Encarsia formosa	PRJNA826991	SAMN27594041	tissue_type: Numerous males and females	375523881	296089
Hymenoptera	1024	JAPYZK01	WGS	Platygaster equestris	PRJNA826991	SAMN27594055	tissue_type: abdomen	317345701	222650
Hymenoptera	1025	JAPYZL01	WGS	Platygaster orseoliae	PRJNA826991	SAMN27594056	tissue_type: whole body	395793325	215893
Hymenoptera	1026	JAPYZR01	WGS	Trichopria nigra	PRJNA826991	SAMN27594063	tissue_type: abdomen	454158858	320293
Hymenoptera	1027	JAPYZU01	WGS	Tryphoninae sp. B BG-2022a	PRJNA826991	SAMN27594067	tissue_type: abdomen	242901863	171692
Hymenoptera	1028	JAPYYV01	WGS	Copidosoma aretas	PRJNA826991	SAMN27594038	isolation_source: strawberry field,tissue_type: 35 indiv (unknown sex) 1 brood from one female	766943266	389677
Hymenoptera	1029	JAPYZB01	WGS	Eupelmus kiefferi	PRJNA826991	SAMN27594044	tissue_type: abdomen	582936078	619801
Hymenoptera	1030	JAPYYZ01	WGS	Eretmocerus eremicus	PRJNA826991	SAMN27594042	tissue_type: Numerous males and females	651404916	619737
Hymenoptera	1031	JAPYZA01	WGS	Eupelmus azureus	PRJNA826991	SAMN27594043	tissue_type: abdomen	511681720	458237
Hymenoptera	1032	JAPYZO01	WGS	Torymus flavipes	PRJNA826991	SAMN27594059	tissue_type: abdomen	481284680	405369
Hymenoptera	1033	JAPYZP01	WGS	Torymus sinensis	PRJNA826991	SAMN27594060	tissue_type: abdomen	563596435	491561
Hymenoptera	1034	JAPYYR01	WGS	Aphidius colemani	PRJNA826991	SAMN27594034	tissue_type: whole body	113676565	41582
Hymenoptera	1035	JAPYYU01	WGS	Ceratosolen solmsi marchali	PRJNA826991	SAMN27594037	tissue_type: whole body	274054270	32866
Hymenoptera	1036	JAPYZF01	WGS	Meteorus cinctellus	PRJNA826991	SAMN27594050	isolation_source: water treatment plant,tissue_type: abdomen	134084016	21270
Hymenoptera	1037	JAPYZG01	WGS	Meteorus colon	PRJNA826991	SAMN27594051	isolation_source: water treatment plant,tissue_type: abdomen	137657072	49626
Hymenoptera	1038	JAPYZH01	WGS	Meteorus colon	PRJNA826991	SAMN27594052	isolation_source: water treatment plant,tissue_type: whole body	132022006	20721
Hymenoptera	1039	JAPYZI01	WGS	Ophioninae sp. A BG-2022a	PRJNA826991	SAMN27594053	tissue_type: abdomen	236186530	49947
Hymenoptera	1040	JAQQRF01	WGS	Trissolcus brochymenae	PRJNA826991	SAMN27594064	isolation_source: USA National arboretum,tissue_type: whole body	156604017	42246
Hymenoptera	1041	BSDG01	WGS	Apis cerana japonica	PRJDB13846	SAMD00554949		217405261	240
Hymenoptera	1042	JAHYIQ01	WGS	Melipona bicolor	PRJNA632864	SAMN20399901	dev_stage: young adult,isolation_source: 2 young males from a colony at University of Sao Paulo,tissue_type: whole body	259877319	241
Hymenoptera	1043	CAUIJZ01	WGS	Andrena bicolor	PRJEB64528	SAMEA10157815		324795968	1160
Hymenoptera	1044	CAUIJW01	WGS	Andrena bicolor	PRJEB64529	SAMEA10157815		104530815	320
Hymenoptera	1045	CAUJKO01	WGS	Ophion ellenae	PRJEB65020	SAMEA14448410		4377573	195
Hymenoptera	1046	CAUJGY01	WGS	Phymatocera aterrima	PRJEB64918	SAMEA10978750		65573731	197
Hymenoptera	1047	CAUJGZ01	WGS	Phymatocera aterrima	PRJEB64919	SAMEA10978750		171976971	2510
Hymenoptera	1048	CAUJKU01	WGS	Ophion ellenae	PRJEB65019	SAMEA14448410		594030977	4471
Hymenoptera	1049	CATOQG01	WGS	Nomada panzeri	PRJEB62668	SAMEA10166737		24962314	69
Hymenoptera	1050	CATOQH01	WGS	Nomada ruficornis	PRJEB62670	SAMEA10166769		21889554	153
Hymenoptera	1051	CATOQI01	WGS	Netelia virgata	PRJEB62669	SAMEA111458568		5310101	144
Hymenoptera	1052	CATOQM01	WGS	Nomada hirtipes	PRJEB62673	SAMEA10167081		81993485	1596
Hymenoptera	1053	CATOQN01	WGS	Nomada flava	PRJEB62675	SAMEA10157824		38833297	99
Hymenoptera	1054	CATOQO01	WGS	Nomada hirtipes	PRJEB62674	SAMEA10167081		29101893	86
Hymenoptera	1055	CATORF01	WGS	Anthophora plumipes	PRJEB62774	SAMEA10107005		286087170	1040
Hymenoptera	1056	JASTWM01	WGS	Temnothorax nylanderi	PRJNA750352	SAMN34302427	isolation_source: Colony Tnyl_W156,tissue_type: whole body pool	313490928	1550
Hymenoptera	1057	JASTWN01	WGS	Temnothorax longispinosus	PRJNA750352	SAMN34302426	isolation_source: Colony Tlon_NY17_J1612,tissue_type: whole body pool	298285805	3424
Hymenoptera	1058	JAPWJP01	WGS	Anoplolepis gracilipes	PRJNA913637	SAMN32303079	isolation_source: adult female,tissue_type: abdomen	243919194	3505
Hymenoptera	1059	JARPRG01	WGS	Hartigia nigra	PRJNA809178	SAMN28561993	dev_stage: adult,tissue_type: whole insect	146599139	7458
Hymenoptera	1060	JAPYXD01	WGS	Diplolepis rosae	PRJNA914909	SAMN32363506	host: Rosa canina,tissue_type: Whole body	759296335	755
Hymenoptera	1061	JAKDEE01	WGS	Dinocampus coccinellae	PRJNA744197	SAMN20081521	host: Coccinella septempunctata,isolation_source: Natural,tissue_type: Whole body	162293113	698
Hymenoptera	1062	JAMYCR01	WGS	Eucera pruinosa	PRJNA637784	SAMN26681011	isolation_source: squash flower,tissue_type: Thorax	409066006	697
Hymenoptera	1063	JANXEZ01	WGS	Camponotus vicinus	PRJNA874059	SAMN30501363	isolation_source: From ant colony of Camponotus vicinus\, in rotten log,tissue_type: pupa	302746630	38
Hymenoptera	1064	JAOPFL01	WGS	Bombus vosnesenskii	PRJNA874750	SAMN30567649	tissue_type: whole	478844667	433
Hymenoptera	1065	JARWAU01	WGS	Bombus sonorus	PRJNA948471	SAMN33567129	tissue_type: whole	376814080	282
Hymenoptera	1066	JARWAV01	WGS	Bombus sonorus	PRJNA948470	SAMN33567129	tissue_type: whole	328559175	190
Hymenoptera	1067	JAUDSZ01	WGS	Polyergus mexicanus	PRJNA986586	SAMN35821861	dev_stage: adult,isolation_source: Colony nesting in fallen log,tissue_type: whole body	252325709	365
Hymenoptera	1068	JAUDTA01	WGS	Prenolepis imparis	PRJNA986587	SAMN35821917	dev_stage: adult,isolation_source: Produced by mated (dealate) queen collected in field on 23 February 2021,tissue_type: whole body	327284298	787
Hymenoptera	1069	JAUEJJ01	WGS	Synergus coniferae	PRJNA977989	SAMN35540330	dev_stage: adult,tissue_type: tissue	220388603	32397
Hymenoptera	1070	JAUESH01	WGS	Synergus magnus	PRJNA977993	SAMN35540334	dev_stage: adult,tissue_type: tissue	280044959	37368
Hymenoptera	1071	JAUESI01	WGS	Synergus laeviventris	PRJNA977990	SAMN35540331	dev_stage: adult,tissue_type: tissue	223165546	24104
Hymenoptera	1072	VBVO01	WGS	Tetramorium immigrans	PRJNA533534	SAMN11458712	dev_stage: adult,isolation_source: DNA extracted from multiple individuals,tissue_type: whole organism	227078691	18306
Hymenoptera	1073	VBVP01	WGS	Tetramorium bicarinatum	PRJNA533535	SAMN11458713	dev_stage: adult,isolation_source: DNA extracted from multiple individuals,tissue_type: whole organism	229238156	19788
Hymenoptera	1074	VBVQ01	WGS	Tetramorium simillimum	PRJNA533536	SAMN11458714	dev_stage: adult,isolation_source: DNA extracted from multiple individuals,tissue_type: whole organism	232155731	23892
Hymenoptera	1075	VBVR01	WGS	Tetramorium parvispinum	PRJNA533537	SAMN11458715	dev_stage: adult,isolation_source: DNA extracted from multiple individuals,tissue_type: whole organism	229641016	28196
Hymenoptera	1076	JARPRH01	WGS	Calameuta haemorrhoidalis	PRJNA809161	SAMN28561979	dev_stage: adult,tissue_type: whole insect	235737976	33268
Hymenoptera	1077	JARPRI01	WGS	Calameuta filum	PRJNA809158	SAMN28561978	dev_stage: adult,tissue_type: whole insect	153266913	9366
Hymenoptera	1078	JASANN01	WGS	Calameuta pygmaea	PRJNA809157	SAMN28561982	dev_stage: adult,tissue_type: whole insect	153266913	9366
Hymenoptera	1079	JAIFRP01	WGS	Odynerus spinipes	PRJNA735081	SAMN19555449	dev_stage: adult,tissue_type: Thorax + abdomen	168455862	5283
Hymenoptera	1080	JAUCMO01	WGS	Melipona beecheii	PRJNA985919	SAMN35816277	dev_stage: adult,isolation_source: Meliponario,tissue_type: thorax	255127976	507
Hymenoptera	1081	JAUCRC01	WGS	Tetragonula carbonaria	PRJNA986309	SAMN35824936	dev_stage: pupa,isolation_source: black eyed pupa,tissue_type: whole body	298732997	232
Hymenoptera	1082	JAUELO01	WGS	Amphibolips quercusostensackenii	PRJNA977992	SAMN35540333	dev_stage: adult,tissue_type: tissue	1787307703	468246
Hymenoptera	1083	JAUMHM01	WGS	Melikaiella ostensackeni	PRJNA977991	SAMN35540332	dev_stage: adult,tissue_type: tissue	1090100970	133974
Hymenoptera	1084	BDUG01	WGS	Apis cerana japonica	PRJDB5799	SAMD00082726		211200590	3315
Hymenoptera	1085	JAKZJS01	WGS	Phymastichus coffea	PRJNA812015	SAMN26366290	dev_stage: adult,host: Hypothenemus hampei,tissue_type: Whole body	421229823	389
Hymenoptera	1086	JALHAQ01	WGS	Holcopasites calliopsidis	PRJNA820736	SAMN27022103	dev_stage: adult,tissue_type: Whole body	179375354	2038
Hymenoptera	1087	MVJL01	WGS	Macrocentrus cingulum	PRJNA361069	SAMN06220073	dev_stage: adult,host: Ostrinia furnacalis	127916415	12056
Hymenoptera	1088	NIJG01	WGS	Euglossa dilemma	PRJNA388474	SAMN07177610	dev_stage: imago,isolation_source: Fern Forest,tissue_type: wing muscles	588199719	22698
Hymenoptera	1089	UCOJ01	WGS	Cecidostiba fungosa	PRJEB27189	SAMEA4716323		185537488	14999
Hymenoptera	1090	UWNZ01	WGS	Andricus inflator	PRJEB27189	SAMEA4716321		1869313883	2014038
Hymenoptera	1091	UWOF01	WGS	Andricus grossulariae	PRJEB27189	SAMEA4716320		1877197301	2221463
Hymenoptera	1092	UWOG01	WGS	Neuroterus quercusbaccarum	PRJEB27189	SAMEA4716331		2569683019	2812183
Hymenoptera	1093	UWUC01	WGS	Andricus curvator	PRJEB27189	SAMEA4716319		1713399768	2458281
Hymenoptera	1094	UWUE01	WGS	Andricus quercusramuli	PRJEB27189	SAMEA4716322		1937566174	2578124
Hymenoptera	1095	UXGC01	WGS	Eurytoma adleriae	PRJEB27189	SAMEA4716325		314665288	215946
Hymenoptera	1096	BQMI01	WGS	Asobara japonica	PRJDB12783	SAMD00436468		322176672	601
Hymenoptera	1097	JARR02	WGS	Trichogramma pretiosum	PRJNA168121	SAMN02439301	host: Alabama argillacea,isolation_source: collection maintained in commercial insectary since 1966	186935496	1475
Hymenoptera	1098	JPYL01	WGS	Apis cerana cerana	PRJNA239323	SAMN02666016	tissue_type: pupae without intestine	209222734	21784
Hymenoptera	1099	NIPQ01	WGS	Lepidotrigona ventralis hoosana	PRJNA387986	SAMN07166495	tissue_type: whole	333080613	123317
Hymenoptera	1100	NNAY01	WGS	Trichomalopsis sarcophagae	PRJNA342820	SAMN05770041	host: Musca domestica,isolation_source: several feedlots,tissue_type: whole body	236484274	40891
Hymenoptera	1101	UXGB01	WGS	Eurytoma brunniventris	PRJEB27189	SAMEA4716327		321460311	174583
Hymenoptera	1102	UXGD01	WGS	Torymus auratus	PRJEB27189	SAMEA4716337		410910949	232092
Hymenoptera	1103	JBOX02	WGS	Copidosoma floridanum	PRJNA171748	SAMN02265491	isolation_source: Michael Strand lab raised	503815983	31515
Hymenoptera	1104	UWOH01	WGS	Pseudoneuroterus saliens	PRJEB27189	SAMEA4716332		2060851172	3378461
Hymenoptera	1105	CATKWD01	WGS	Gasteruption jaculator	PRJEB61396	SAMEA7524391		16573708	226
Hymenoptera	1106	CATKWG01	WGS	Gasteruption jaculator	PRJEB61395	SAMEA7524391		271042722	2133
Hymenoptera	1107	CAJOSH01	WGS	Bombus hortorum	PRJEB43480	SAMEA7520483		14173259	41
Hymenoptera	1108	CAJOSO01	WGS	Bombus hortorum	PRJEB43479	SAMEA7520483		32957927	24
Hymenoptera	1109	CAJOSQ01	WGS	Bombus pascuorum	PRJEB43481	SAMEA7520484		37435048	64
Hymenoptera	1110	CAJOSS01	WGS	Bombus pascuorum	PRJEB43482	SAMEA7520484		276214278	554
Hymenoptera	1111	UCOK01	WGS	Synergus umbraculus	PRJEB27189	SAMEA4716335		235334141	20256
Hymenoptera	1112	UCOL01	WGS	Ormyrus nitidulus	PRJEB27189	SAMEA4716333		259885974	37093
Hymenoptera	1113	UCOM01	WGS	Ormyrus pomaceus	PRJEB27189	SAMEA4716334		266814119	72854
Hymenoptera	1114	CACVKI01	WGS	Trichogramma evanescens	PRJEB36429	SAMEA6503152		213671129	146286
Hymenoptera	1115	CADCXV01	WGS	Trichogramma brassicae	PRJEB35413	SAMEA6463268	isolation_source: german apple orchard	235386796	1570
Hymenoptera	1116	CAHLDJ01	WGS	Pleistodontes nigriventris	PRJEB35527	SAMEA6864014		510361104	883852
Hymenoptera	1117	CAJDSL02	WGS	Cotesia congregata	PRJEB38435	SAMEA6864128	isolation_source: Field around Clayton NC	206867283	3130
Hymenoptera	1118	CAJFCO01	WGS	Synergus gifuensis	PRJEB37749	SAMEA6675078		276059795	18504
Hymenoptera	1119	CAJFCP01	WGS	Synergus itoensis	PRJEB37749	SAMEA6674985		266041981	26122
Hymenoptera	1120	UCOH01	WGS	Synergus japonicus	PRJEB27189	SAMEA4716336		226414463	12796
Hymenoptera	1121	AADG06	WGS	Apis mellifera	PRJNA10625	SAMN00002455		229107307	16501
Hymenoptera	1122	AAZX01	WGS	Nasonia vitripennis	PRJNA13660	SAMN02902141		239649738	26605
Hymenoptera	1123	AFJA01	WGS	Megachile rotundata	PRJNA66515	SAMN02953795		265916502	16706
Hymenoptera	1124	ANOB01	WGS	Lasioglossum albipes	PRJNA174755		isolation_source: 2 haploid males and 20 females	306089022	43457
Hymenoptera	1125	AUPE01	WGS	Apis dorsata	PRJNA174631	SAMN02954476	tissue_type: whole body	219173384	45204
Hymenoptera	1126	JANR01	WGS	Apis cerana	PRJNA235974	SAMN02592885	isolation_source: domesticated animals	228315917	2430
Hymenoptera	1127	JSUV01	WGS	Apis mellifera intermissa	PRJNA230767	SAMN02437452	tissue_type: leg tissue	243566977	522763
Hymenoptera	1128	LHQN01	WGS	Habropoda laboriosa	PRJNA279436	SAMN03462987		286296474	50205
Hymenoptera	1129	LIRP01	WGS	Melipona quadrifasciata	PRJNA279820	SAMN03837634	tissue_type: Whole body	250811466	38604
Hymenoptera	1130	UELV01	WGS	Megastigmus stigmatizans	PRJEB27189	SAMEA4716330		577887951	182990
Hymenoptera	1131	AELG01	WGS	Bombus terrestris	PRJNA45869	SAMN00009041		236382229	10672
Hymenoptera	1132	JZSA01	WGS	Cotesia vestalis	PRJNA271135	SAMN03273265	isolation_source: leaf from cabbage field	186103588	9156
Hymenoptera	1133	UCQR01	WGS	Cecidostiba semifascia	PRJEB27189	SAMEA4716324		287222439	141411
Hymenoptera	1134	UCWB01	WGS	Torymus geranii	PRJEB27189	SAMEA4716338		363976237	141701
Hymenoptera	1135	UDEW01	WGS	Eupelmus annulatus	PRJEB27189	SAMEA4716326		314961079	48063
Hymenoptera	1136	ADTU01	WGS	Atta cephalotes	PRJNA48091	SAMN02953774		290222151	42753
Hymenoptera	1137	JAANIA01	WGS	Pseudoatta argentina	PRJNA605929	SAMN14167747	tissue_type: whole body	280199293	2998
Hymenoptera	1138	JAANIB01	WGS	Acromyrmex heyeri	PRJNA605929	SAMN14167746	tissue_type: whole body	295598610	11183
Hymenoptera	1139	JAANIC01	WGS	Acromyrmex charruanus	PRJNA605929	SAMN14167745	tissue_type: whole body	296539234	6883
Hymenoptera	1140	JWHX01	WGS	Pseudomyrmex gracilis	PRJNA268384	SAMN03219222	isolation_source: air	282776121	6556
Hymenoptera	1141	LGIB01	WGS	Neodiprion lecontei	PRJNA280451	SAMN03462046	dev_stage: larva,host: Pinus mugo,isolation_source: haploid male siblings derived from a single diploid female originally collected from a bush on private property,tissue_type: whole body	239677193	4523
Hymenoptera	1142	LMBU01	WGS	Polistes dominula	PRJNA234105	SAMN02584905	dev_stage: pupa,tissue_type: whole body	208026220	1483
Hymenoptera	1143	SSWZ01	WGS	Neodiprion pinetum	PRJNA388449	SAMN07177410	dev_stage: larva,host: Pinus strobus,isolation_source: pine stand on private property,tissue_type: whole body	269775091	1593
Hymenoptera	1144	JPHQ01	WGS	Polistes canadensis	PRJNA253269	SAMN02869711	isolation_source: air	197095956	19591
Hymenoptera	1145	JAHMML01	WGS	Eciton burchellii	PRJNA632625	SAMN14916074	isolation_source: Leaf litter	192453053	449
Hymenoptera	1146	QBLH01	WGS	Temnothorax longispinosus	PRJNA449506	SAMN08905699	dev_stage: pupae,tissue_type: whole body	260681563	3987
Hymenoptera	1147	QEPB01	WGS	Atta texana	PRJNA450218	SAMN08932544	dev_stage: adult,isolation_source: nest,tissue_type: thorax	286872587	48129
Hymenoptera	1148	QKQZ01	WGS	Solenopsis fugax	PRJNA475320	SAMN09386755	dev_stage: adult,isolation_source: Mating flight in the open air,tissue_type: Whole body	335323959	81632
Hymenoptera	1149	QKWU01	WGS	Monomorium pharaonis	PRJNA475324	SAMN09404735	dev_stage: adult,isolation_source: single male from lab-reared colony 12,tissue_type: Whole body	262528503	93579
Hymenoptera	1150	JAQQBR01	WGS	Microctonus hyperodae	PRJNA930586	SAMN33013707	host: Listronotus bonariensis,tissue_type: Whole body	106708529	3663
Hymenoptera	1151	JAQQBS01	WGS	Microctonus aethiopoides	PRJNA930586	SAMN33013705	host: Sitona obsoletus,tissue_type: Whole body	129181724	2842
Hymenoptera	1152	CATQFR01	WGS	Oxytorus armatus	PRJEB63573	SAMEA14448319		1470837	25
Hymenoptera	1153	JAQOWT01	WGS	Trichopria drosophilae	PRJNA922326	SAMN32648614	host: Drosophila suzukii,tissue_type: adult	937162013	675
Hymenoptera	1154	CATOVM01	WGS	Andrena trimmerana	PRJEB61392	SAMEA10166736		85101333	663
Hymenoptera	1155	CALYBV01	WGS	Ophion slaviceki	PRJEB53635	SAMEA8534284		627304699	5763
Hymenoptera	1156	CALYCA01	WGS	Ophion slaviceki	PRJEB53636	SAMEA8534284		14695731	558
Hymenoptera	1157	CAUEHJ01	WGS	Exephanes ischioxanthus	PRJEB64400	SAMEA110019319		3362865	72
Hymenoptera	1158	CAUEGV01	WGS	Zele albiditarsus	PRJEB64373	SAMEA112232614		127601912	606
Hymenoptera	1159	JARQSU01	WGS	Calameuta filiformis	PRJNA809160	SAMN28561977	dev_stage: adult,tissue_type: whole insect	153396869	8459
Hymenoptera	1160	JARQSV01	WGS	Calameuta idolon	PRJNA809156	SAMN28561980	dev_stage: adult,tissue_type: whole insect	154772888	8431
Hymenoptera	1161	JARQSX01	WGS	Cephus brachycercus	PRJNA809167	SAMN28561983	dev_stage: adult,tissue_type: whole insect	157305561	8960
Hymenoptera	1162	JARQTB01	WGS	Cephus pulcher	PRJNA809172	SAMN28561987	dev_stage: adult,tissue_type: whole insect	161216331	9045
Hymenoptera	1163	JARQTC01	WGS	Cephus runcator	PRJNA809170	SAMN28561989	dev_stage: adult,tissue_type: whole insect	156660759	6848
Hymenoptera	1164	JARQTD01	WGS	Cephus sareptanus	PRJNA809174	SAMN28561990	dev_stage: adult,tissue_type: whole insect	160780393	8196
Hymenoptera	1165	JARQTE01	WGS	Phylloecus linearis	PRJNA809177	SAMN28561992	dev_stage: adult,tissue_type: whole insect	146137528	6038
Hymenoptera	1166	JARQTF01	WGS	Phylloecus xanthostoma	PRJNA809179	SAMN28561994	dev_stage: adult,tissue_type: whole insect	145437537	6288
Hymenoptera	1167	JARQTG01	WGS	Syrista parreyssii	PRJNA809180	SAMN28561996	dev_stage: adult,tissue_type: whole insect	143955911	2891
Hymenoptera	1168	JARQTH01	WGS	Trachelus iudaicus	PRJNA809165	SAMN28561997	dev_stage: adult,tissue_type: whole insect	151631020	4412
Hymenoptera	1169	JARQTJ01	WGS	Trachelus troglodyta	PRJNA809164	SAMN28561999	dev_stage: adult,tissue_type: whole insect	159030453	7255
Hymenoptera	1170	JARQST01	WGS	Pachycephus smyrnensis	PRJNA809181	SAMN28561995	dev_stage: adult,tissue_type: whole insect	164122044	10365
Hymenoptera	1171	JARQSW01	WGS	Calameuta pallipes	PRJNA809159	SAMN28561981	dev_stage: adult,tissue_type: whole insect	161203645	15158
Hymenoptera	1172	JARQSY01	WGS	Cephus fumipennis	PRJNA809168	SAMN28561984	dev_stage: adult,tissue_type: whole insect	175625453	29372
Hymenoptera	1173	JARQSZ01	WGS	Cephus nigrinus	PRJNA809169	SAMN28561985	dev_stage: adult,tissue_type: whole insect	164165349	18030
Hymenoptera	1174	JARQTA01	WGS	Cephus parvus	PRJNA809173	SAMN28561986	dev_stage: adult,tissue_type: whole insect	175438393	33634
Hymenoptera	1175	JARQTI01	WGS	Trachelus tabidus	PRJNA809166	SAMN28561998	dev_stage: adult,tissue_type: whole insect	189456192	41093
Hymenoptera	1176	JASCRG01	WGS	Cephus rjabovi	PRJNA809171	SAMN28561988	dev_stage: adult,tissue_type: whole insect	170654323	20352
Hymenoptera	1177	JASCRH01	WGS	Cephus spinipes	PRJNA809176	SAMN28561991	dev_stage: adult,tissue_type: whole insect	216094838	42529
Hymenoptera	1178	JAQZZJ01	WGS	Microctonus aethiopoides	PRJNA930586	SAMN33013706	host: Sitona discoideus,tissue_type: Whole body	120330635	13736
Hymenoptera	1179	JAQZZK01	WGS	Microctonus aethiopoides	PRJNA930586	SAMN33013704	host: Sitona obsoletus,tissue_type: Whole body	118862133	10396
Hymenoptera	1180	CATIVB01	WGS	Macrophya alboannulata	PRJEB60541	SAMEA10167065		1474144	40
Hymenoptera	1181	CANNYR01	WGS	Tenthredo distinguenda	PRJEB58066	SAMEA10167068		2683165	85
Hymenoptera	1182	JAMDLR01	WGS	Bacillus velezensis	PRJNA805124	SAMN27675070	host: Hymenoptera	3990893	39
Hymenoptera	1183	JAMDLS01	WGS	Paenibacillus larvae	PRJNA805124	SAMN27675078	host: Hymenoptera	4241325	361
Hymenoptera	1184	JAMDLT01	WGS	Paenibacillus larvae	PRJNA805124	SAMN27675085	host: Hymenoptera	4427182	288
Hymenoptera	1185	JAMDLU01	WGS	Paenibacillus larvae	PRJNA805124	SAMN27675079	host: Hymenoptera	4274102	333
Hymenoptera	1186	JAMDLV01	WGS	Paenibacillus apiarius	PRJNA805124	SAMN27675089	host: Hymenoptera	6386279	123
Hymenoptera	1187	JAMDLW01	WGS	Paenibacillus apiarius	PRJNA805124	SAMN27675094	host: Hymenoptera	6393574	99
Hymenoptera	1188	JAOBUF01	WGS	Anoplolepis gracilipes	PRJNA873059	SAMN30478392	isolation_source: Field sample,tissue_type: Whole body	235423743	19254
Hymenoptera	1189	JAOBUE01	WGS	Anoplolepis gracilipes	PRJNA873057	SAMN30478335	isolation_source: Field sample,tissue_type: Whole body	234485207	1291
Hymenoptera	1190	JAPMIB01	WGS	Trichogramma dendrolimi	PRJNA900302	SAMN31686375	host: Ostrinia furnacalis,tissue_type: adult	215209100	316
Hymenoptera	1191	CAWUHR01	WGS	Amblyjoppa proteus	PRJEB71854	SAMEA10979054		202111927	895
Hymenoptera	1192	CAWUHF01	WGS	Aleiodes alternator	PRJEB71843	SAMEA112964490		15360	1
Hymenoptera	1193	CAWUHH01	WGS	Hyposoter dolosus	PRJEB71840	SAMEA14448456		10375733	783
Hymenoptera	1194	CAWUHJ01	WGS	Aleiodes alternator	PRJEB71844	SAMEA112964490		246293904	824
Hymenoptera	1195	CAWUOQ01	WGS	Ischnus inquisitorius	PRJEB71903	SAMEA112232736		428034	9
Hymenoptera	1196	CAWUOR01	WGS	Macrophya annulata	PRJEB71902	SAMEA110451611		1329337	20
Hymenoptera	1197	JAJNQK02	WGS	Neodiprion pinetum	PRJNA767423	SAMN21903850	dev_stage: Eonymph,host: Pinus strobus,isolation_source: Urban biome,tissue_type: Thorax and Abdomen	272498186	112
Hymenoptera	1198	JASFAI01	WGS	Bombus opulentus	PRJNA929555	SAMN33449273	isolation_source: flora,tissue_type: thorax	234159873	19
Hymenoptera	1199	CAWVQE01	WGS	Athalia cordata	PRJEB72322	SAMEA7746763		173501054	168
Hymenoptera	1200	CAWVQN01	WGS	Pimpla rufipes	PRJEB72330	SAMEA111458331		297507810	980
Hymenoptera	1201	CAWVQP01	WGS	Andrena marginata	PRJEB72333	SAMEA111458438		253618203	1452
Hymenoptera	1202	CAWVQW01	WGS	Andrena praecox	PRJEB72338	SAMEA10166794		464629788	4728
Hymenoptera	1203	CAWVQX01	WGS	Ophion ventricosus	PRJEB72346	SAMEA112232611		418029848	5015
Hymenoptera	1204	CAWVQF01	WGS	Pimpla rufipes	PRJEB72329	SAMEA111458331		10231685	51
Hymenoptera	1205	CAWVQI01	WGS	Andrena marginata	PRJEB72334	SAMEA111458438		76431677	516
Hymenoptera	1206	CAWVQM01	WGS	Ophion ventricosus	PRJEB72345	SAMEA112232611		14872544	605
Hymenoptera	1207	CAWVQO01	WGS	Andrena praecox	PRJEB72337	SAMEA10166794		120175736	657
Hymenoptera	1208	CAWZZY01	WGS	Tenthredo amoena	PRJEB72760	SAMEA113425448		61128	2
Hymenoptera	1209	CAXAAC01	WGS	Lasioglossum calceatum	PRJEB72768	SAMEA7849393		41785740	161
Hymenoptera	1210	CAXAAD01	WGS	Lasioglossum calceatum	PRJEB72769	SAMEA7849393		132078314	416
Hymenoptera	1211	CAXAAA01	WGS	Tenthredo amoena	PRJEB72759	SAMEA113425448		173349023	2376
Hymenoptera	1212	JAYJLV01	WGS	Torymus texanus	PRJNA1004860	SAMN39122361	dev_stage: adult,tissue_type: tissue	482628664	119974
Hymenoptera	1213	JASVEB01	WGS	Megachile lagopoda	PRJNA977040	SAMN35565085	host: cole flower,tissue_type: head\, meosoma	256824940	266
Hymenoptera	1214	JAXRKO01	WGS	Formica aserva	PRJNA1041395	SAMN38268808	isolation_source: Sampled in the wild; Boreal,tissue_type: whole organism	310452724	1729
Hymenoptera	1215	JAYDYC01	WGS	Diadegma fenestrale	PRJNA1039304	SAMN38209643	dev_stage: adult,host: Phthorimaea operculella,isolation_source: Larval stage of PTM,tissue_type: Whole body	221095588	68
Hymenoptera	1216	JBAGKK01	WGS	Euceroptres primus	PRJNA1004859	SAMN39122359	dev_stage: adult,tissue_type: tissue	733698540	528841
Hymenoptera	1217	JAZHPH01	WGS	Nasonia oneida	PRJNA1071106	SAMN39671777	host: Sarcophaga bullata,tissue_type: whole body	267736752	4675
Hymenoptera	1218	JBBEEM01	WGS	Sclerodermus sp. 'alternatusi'	PRJNA1086263	SAMN40372539	host: Monochamus alternatus	162309288	174
Hymenoptera	1219	CAXBSY01	WGS	Listrodromus nycthemerus	PRJEB73616	SAMEA112232822		18540	1
Hymenoptera	1220	CAXBTA01	WGS	Athalia circularis	PRJEB73622	SAMEA7746777		923850	9
Hymenoptera	1221	JAZKLR01	WGS	Ganaspis brasiliensis	PRJNA1035088	SAMN38082132	dev_stage: adult,host: Drosophila suzukii,tissue_type: whole male insect	1025447244	1037
Hymenoptera	1222	JAZKLS01	WGS	Ganaspis brasiliensis	PRJNA1035088	SAMN38082384	dev_stage: adult,host: Drosophila suzukii,tissue_type: whole male insect	1026379159	1059
Hymenoptera	1223	JAZKLT01	WGS	Ganaspis brasiliensis	PRJNA1035088	SAMN38082405	dev_stage: adult,host: Drosophila suzukii,tissue_type: whole male insect	1015402969	2096
Hymenoptera	1224	JAZKLU01	WGS	Ganaspis brasiliensis	PRJNA1035088	SAMN38082482	dev_stage: adult,host: Drosophila suzukii,tissue_type: whole male insect	1066906862	2725
Hymenoptera	1225	JAZKLV01	WGS	Ganaspis brasiliensis	PRJNA1035088	SAMN38082483	dev_stage: adult,host: Drosophila suzukii,tissue_type: whole male insect	1198058188	10000
Hymenoptera	1226	JANQDE01	WGS	Cephalotes varians	PRJNA864742	SAMN30077668	dev_stage: adult,isolation_source: single haploid male from dead twig above ground in mangrove swamp,tissue_type: Whole body	291692201	3506
Hymenoptera	1227	JAZEWW01	WGS	Bombus dahlbomii	PRJNA1035009	SAMN38080480	dev_stage: adult,isolation_source: Fuchsia magellanica near lakeshore at Puerto Blest\, Argentina,tissue_type: thoracic muscle	274050013	20
Hymenoptera	1228	JARBWI01	WGS	Campoplex capitator	PRJNA936130	SAMN33339641	host: Lobesia botrana,isolation_source: Lab rearing,tissue_type: Whole body	261407940	630
Hymenoptera	1229	CAXAKP01	WGS	Nomada goodeniana	PRJEB73289	SAMEA10166733		6742278	194
Hymenoptera	1230	CAXAKQ01	WGS	Arge pagana	PRJEB73291	SAMEA10978972		12001193	213
Hymenoptera	1231	CAXAKR01	WGS	Arge pagana	PRJEB73290	SAMEA10978972		154502377	4118
Hymenoptera	1232	CAXAOA01	WGS	Ephialtes manifestator	PRJEB73375	SAMEA10979204		30220696	451
Hymenoptera	1233	CAXAOB01	WGS	Ephialtes manifestator	PRJEB73374	SAMEA10979204		563153529	2674
Hymenoptera	1234	CAXAQT01	WGS	Lasioglossum calceatum	PRJEB73469	SAMEA7849394		25756742	228
Hymenoptera	1235	CAXAQV01	WGS	Bombus muscorum	PRJEB73467	SAMEA14448357		8003196	20
Hymenoptera	1236	CAXAQW01	WGS	Bombus muscorum	PRJEB73468	SAMEA14448357		286420129	792
Hymenoptera	1237	CAXAQX01	WGS	Lasioglossum calceatum	PRJEB73470	SAMEA7849394		143106919	537
Hymenoptera	1238	CAXAQZ01	WGS	Sussaba pulchella	PRJEB73471	SAMEA14448316		58018873	1364
Hymenoptera	1239	CAXARE01	WGS	Cryptus armator	PRJEB73497	SAMEA112232624		279880657	645
Hymenoptera	1240	CAXARG01	WGS	Cryptus armator	PRJEB73496	SAMEA112232624		127466754	346
Hymenoptera	1241	CAXARS01	WGS	Andrena flavipes	PRJEB73525	SAMEA112964171		227195	4
Hymenoptera	1242	CAXARU01	WGS	Lasioglossum villosulum	PRJEB73520	SAMEA110451629		56666188	180
Hymenoptera	1243	CAXARW01	WGS	Andrena flavipes	PRJEB73524	SAMEA112964171		220963935	1490
Hymenoptera	1244	CAXARY01	WGS	Lasioglossum villosulum	PRJEB73521	SAMEA110451629		409378964	1587
Hymenoptera	1245	CAXASD01	WGS	Lasius platythorax	PRJEB73541	SAMEA112232688		6213574	185
Hymenoptera	1246	CAXASG01	WGS	Cephus spinipes	PRJEB73538	SAMEA112221807		4196824	85
Hymenoptera	1247	CAXASJ01	WGS	Lasius platythorax	PRJEB73542	SAMEA112232688		286170405	3756
Hymenoptera	1248	CAWUCJ01	WGS	Dinocampus coccinellae	PRJEB71524	SAMEA112221962		960	1
Hymenoptera	1249	CAWUCK01	WGS	Dinocampus coccinellae	PRJEB71523	SAMEA112221962		21456074	662
Hymenoptera	1250	JAXAWX01	WGS	Diachasmimorpha longicaudata	PRJNA1043226	SAMN38337225	dev_stage: adult,isolation_source: laboratory colony,tissue_type: whole body tissue from two adults	194469256	247
Hymenoptera	1251	JAOZGT01	WGS	Coelinius sp. EB29	PRJNA849196	SAMN29417783	dev_stage: adult,isolation_source: wild-caught,tissue_type: whole insect	149677641	47
Hymenoptera	1252	JAXIUT01	WGS	Eurytoma californica	PRJNA1004857	SAMN37373072	dev_stage: adult,tissue_type: whole insect	320861888	64867
Hymenoptera	1253	JAWWEM01	WGS	Ormyrus thymus	PRJNA1015271	SAMN37352361	dev_stage: adult,tissue_type: whole insect	297677586	53484
Hymenoptera	1254	JAWWEN01	WGS	Sycophila texana	PRJNA1015284	SAMN37353847	dev_stage: adult,tissue_type: whole insect	288844635	55238
Hymenoptera	1255	JAWWEO01	WGS	Ormyrus labotus	PRJNA1015260	SAMN37352042	dev_stage: adult,tissue_type: whole insect	271766883	25127
Hymenoptera	1256	JAWWEP01	WGS	Sycophila quercilanae	PRJNA1016315	SAMN37379768	dev_stage: adult,tissue_type: whole insect	290294811	65053
Hymenoptera	1257	JAWWEQ01	WGS	Torymus tubicola	PRJNA1016376	SAMN37383413	dev_stage: adult,tissue_type: whole insect	430040592	52591
Hymenoptera	1258	CAWUHP01	WGS	Amblyjoppa proteus	PRJEB71853	SAMEA10979054		1031526	35
Hymenoptera	1259	CAUXCA01	WGS	Rhorus exstirpatorius	PRJEB67663	SAMEA14448296		15747495	105
Hymenoptera	1260	CAUWYI01	WGS	Aleiodes testaceus	PRJEB67675	SAMEA111458708		107587683	273
Hymenoptera	1261	CAUYUI01	WGS	Amblyjoppa fuscipennis	PRJEB67901	SAMEA11025147		8157132	88
Hymenoptera	1262	JAWWLR01	WGS	Acraspis erinacei	PRJNA1017850	SAMN37411095	dev_stage: adult,tissue_type: whole insect	1415306040	224908
Hymenoptera	1263	JAWWML01	WGS	Ormyrus rosae	PRJNA1015261	SAMN37352354	dev_stage: adult,tissue_type: whole insect	286775089	40062
Hymenoptera	1264	JAWWMK01	WGS	Galeopsomyia nigrocyanea	PRJNA1015256	SAMN37351163	dev_stage: adult,tissue_type: whole insect	268692584	54207
Hymenoptera	1265	CAVMBM01	WGS	Xiphydria camelus	PRJEB70250	SAMEA112232787		840697	41
Hymenoptera	1266	CAVLEH01	WGS	Diplazon laetatorius	PRJEB68347	SAMEA14448324		5751715	97
Hymenoptera	1267	JAYRBY01	WGS	Cephus pygmeus	PRJNA809175	SAMN39099839	dev_stage: adult,tissue_type: whole insect	217704620	226981
Hymenoptera	1268	JAYRCB01	WGS	Trachelus stipa	PRJNA809163	SAMN39099820	dev_stage: adult,tissue_type: whole insect	233351881	278461
Hymenoptera	1269	JASTWL01	WGS	Temnothorax rugatulus	PRJNA750352	SAMN34302428	isolation_source: Colony Trug_M654,tissue_type: whole body pool	335735536	2079
Hymenoptera	1270	JASTWQ01	WGS	Leptothorax acervorum	PRJNA750352	SAMN34302423	isolation_source: Colony Lace_23,tissue_type: whole body pool	344696344	1269
Hymenoptera	1271	JAWWEA01	WGS	Andricus quercuspetiolicola	PRJNA1016377	SAMN37383422	dev_stage: adult,tissue_type: whole insect	1368631787	410374
Hymenoptera	1272	JAVJHP01	WGS	Leptopilina boulardi	PRJNA1006516	SAMN37042632	host: Drosophila melanogaster,tissue_type: adult	354819354	148
Hymenoptera	1273	JAVJHQ01	WGS	Leptopilina heterotoma	PRJNA1006516	SAMN37042631	host: Drosophila melanogaster,tissue_type: adult	487252501	713
Hymenoptera	1274	JAVJHR01	WGS	Leptopilina sp. ZJUHJH005	PRJNA1006516	SAMN37042630	host: Drosophila melanogaster,tissue_type: adult	462303964	161
Hymenoptera	1275	JAVJHS01	WGS	Leptopilina drosophilae	PRJNA1006516	SAMN37042629	host: Drosophila melanogaster,tissue_type: adult	569223475	1233
Hymenoptera	1276	JAVJHT01	WGS	Leptopilina syphax	PRJNA1006516	SAMN37042628	host: Drosophila melanogaster,tissue_type: adult	487121192	144
Hymenoptera	1277	BTPQ01	WGS	Copidosoma floridanum	PRJDB16548	SAMD00641191		195439932	1162
Hymenoptera	1278	BTPR01	WGS	Copidosoma floridanum	PRJDB16547	SAMD00641191		552713363	149
Hymenoptera	1279	JASKOS02	WGS	Perdita meconis	PRJNA923015	SAMN32682149	dev_stage: adult,host: Arctomecon californica,tissue_type: whole body	326823531	97
Hymenoptera	1280	CAUVYS01	WGS	Bombus vestalis	PRJEB67288	SAMEA7520656		22524624	207
Hymenoptera	1281	CAUZXB01	WGS	Nomada ferruginata	PRJEB68185	SAMEA10107008		29292666	46
Hymenoptera	1282	CAUZXI01	WGS	Nomada ferruginata	PRJEB68184	SAMEA10107008		223680839	1956
Hymenoptera	1283	CAUYWW01	WGS	Megachile leachella	PRJEB68062	SAMEA11025085		249054386	282
Hymenoptera	1284	CAUYXA01	WGS	Megachile leachella	PRJEB68061	SAMEA11025085		384296283	1155
Hymenoptera	1285	CAVLGY01	WGS	Dyspetes luteomarginatus	PRJEB69228	SAMEA111458565		2407016	152
Hymenoptera	1286	CAVLFA01	WGS	Nomada lathburiana	PRJEB69027	SAMEA10166759		26701062	67
Hymenoptera	1287	CAVLGX01	WGS	Dyspetes luteomarginatus	PRJEB69229	SAMEA111458565		10738657	279
Hymenoptera	1288	CAVMBF01	WGS	Crossocerus cetratus	PRJEB69359	SAMEA110451628		20472379	106
Hymenoptera	1289	CAVLFD01	WGS	Nomada lathburiana	PRJEB69028	SAMEA10166759		232130562	1196
Hymenoptera	1290	CAVMBG01	WGS	Crossocerus cetratus	PRJEB69358	SAMEA110451628		242636534	615
Hymenoptera	1291	CAVLES01	WGS	Diplazon laetatorius	PRJEB68348	SAMEA14448324		507303692	3654
Hymenoptera	1292	JAOPTO01	WGS	Tetrapedia diversipes	PRJNA866601	SAMN30170110	dev_stage: mix of fifth instar larvae and adults,isolation_source: Trap-nests located at University of Sao Paulo\, Sao Paulo,tissue_type: larvae\, entire adult body except the abdomen	329711847	2522
Hymenoptera	1293	JAWWQZ01	WGS	Cryptocheilus praepositus	PRJNA1037694	SAMN38195522	isolation_source: dry forest,tissue_type: Whole insect	418234810	353
Hymenoptera	1294	CAWLCU01	WGS	Andrena chrysosceles	PRJEB71130	SAMEA10166738		163555971	809
Hymenoptera	1295	CAXAJV01	WGS	Xylocopa violacea	PRJEB72102	SAMEA12927355		1020530045	1301
Hymenoptera	1296	CAXBUG01	WGS	Tenthredo scrophulariae	PRJEB73702	SAMEA112774772		54809	5
Hymenoptera	1297	CAXDIE01	WGS	Hedychridium roseum	PRJEB73739	SAMEA112963028		1980	1
Hymenoptera	1298	CAXDIF01	WGS	Hedychridium roseum	PRJEB73738	SAMEA112963028		88227443	858
Hymenoptera	1299	CAXDIK01	WGS	Ametastegia equiseti	PRJEB73765	SAMEA112964350		289480484	508
Hymenoptera	1300	CAXDIL01	WGS	Ametastegia equiseti	PRJEB73766	SAMEA112964350		292934	7
Hymenoptera	1301	CAXDIM01	WGS	Rhimphoctona megacephalus	PRJEB73771	SAMEA14448459		29177687	205
Hymenoptera	1302	CAXDIN01	WGS	Trypoxylon attenuatum	PRJEB73775	SAMEA8603161		209288911	1553
Hymenoptera	1303	CAXDIT01	WGS	Trypoxylon attenuatum	PRJEB73774	SAMEA8603161		13220429	200
Hymenoptera	1304	CAXDIU01	WGS	Cerceris ruficornis	PRJEB73776	SAMEA112964329		414947210	1411
Hymenoptera	1305	CAXDIW01	WGS	Cerceris ruficornis	PRJEB73777	SAMEA112964329		196125249	545
Hymenoptera	1306	CAXDIX01	WGS	Rhimphoctona megacephalus	PRJEB73770	SAMEA14448459		342894884	3918
Hymenoptera	1307	CAXDVO01	WGS	Tenthredo livida	PRJEB73864	SAMEA7520699		3618697	43
Hymenoptera	1308	CAXDVP01	WGS	Tenthredo livida	PRJEB73863	SAMEA7520699		326960434	1832
Hymenoptera	1309	CAXFXB01	WGS	Cryptus viduatorius	PRJEB74012	SAMEA112232772		232610	5
Hymenoptera	1310	CAXFZI01	WGS	Cryptus viduatorius	PRJEB74013	SAMEA112232772		224227616	305
Hymenoptera	1311	CAXFZK01	WGS	Netelia melanura	PRJEB74014	SAMEA14448407		13183707	624
Hymenoptera	1312	CAXFZQ01	WGS	Ophion obscuratus	PRJEB74011	SAMEA9066053		10701307	315
Hymenoptera	1313	CAXHJS01	WGS	Perithous albicinctus	PRJEB74113	SAMEA112232798		11256826	32
Hymenoptera	1314	CAXHJT01	WGS	Microplitis deprimator	PRJEB74119	SAMEA110451492		2227653	124
Hymenoptera	1315	CAXHJW01	WGS	Microplitis deprimator	PRJEB74120	SAMEA110451492		209516149	3534
Hymenoptera	1316	CAXHJX01	WGS	Perithous albicinctus	PRJEB74114	SAMEA112232798		297536276	2317
Hymenoptera	1317	CAXHKB01	WGS	Stenichneumon culpator	PRJEB74126	SAMEA111458160		14750146	87
Hymenoptera	1318	CAXHKE01	WGS	Stenichneumon culpator	PRJEB74125	SAMEA111458160		267970134	728
Hymenoptera	1319	CAXHKY01	WGS	Netelia thomsonii	PRJEB74185	SAMEA110044018		175433835	519
Hymenoptera	1320	CAXHLA01	WGS	Netelia thomsonii	PRJEB74186	SAMEA110044018		336155640	2178
Hymenoptera	1321	JBBLXU01	WGS	Campoplex nolae	PRJNA936130	SAMN33455978	dev_stage: adult,isolation_source: field,tissue_type: Whole body	214231030	4519
Hymenoptera	1322	CAWWDH01	WGS	Aleiodes leptofemur	PRJEB72464	SAMEA111458715		24198	1
Hymenoptera	1323	CAWWDK01	WGS	Priocnemis perturbator	PRJEB72469	SAMEA110451618		125778114	464
Hymenoptera	1324	CAWWDP01	WGS	Priocnemis perturbator	PRJEB72470	SAMEA110451618		354351324	1629
Hymenoptera	1325	CAWWDW01	WGS	Cylloceria caligata	PRJEB72473	SAMEA14448408		13419712	708
Hymenoptera	1326	JAXKQO01	WGS	Torymus aiolomorphi	PRJNA1036143	SAMN38113982	host: Aiolomorphus rhopaloides,tissue_type: Whole insect	1084574854	21
Hymenoptera	1327	CAMPEZ01	WGS	Netelia fuscicornis	PRJEB55770	SAMEA10241712		32693895	748
Hymenoptera	1328	CAMPFG01	WGS	Netelia fuscicornis	PRJEB55769	SAMEA10241712		291383333	1421
Hymenoptera	1329	GATY01	TSA	Chrysis viridula	PRJNA219540	SAMN02047158		50631093	83049
Hymenoptera	1330	GAUJ01	TSA	Orussus abietinus	PRJNA219586	SAMN02047118		62867128	94347
Hymenoptera	1331	GAUP01	TSA	Cotesia vestalis	PRJNA219545	SAMN02047178		40674472	76470
Hymenoptera	1332	GAWW01	TSA	Tenthredo koehleri	PRJNA219605	SAMN02047159		54524212	90990
Hymenoptera	1333	GAXY01	TSA	Leptopilina clavipes	PRJNA219570	SAMN02047179		36441661	66756
Hymenoptera	1334	GBPB01	TSA	Lachaisea equicollis	PRJNA252138	SAMN02870323	dev_stage: adult,isolation_source: reared from fig,tissue_type: whole organism	32228391	42568
Hymenoptera	1335	GECY01	TSA	Aenasius bambawalei	PRJNA304080	SAMN04293772	host: Hibiscus rosa-sinensis plants,tissue_type: antennal	224557	324
Hymenoptera	1336	GAFR01	TSA	Polistes canadensis	PRJNA188273		dev_stage: queens; workers; callows; foundresses,tissue_type: brain; antenna; abdomen	67878956	45087
Hymenoptera	1337	IAAD01	TSA	Pogonomyrmex californicus	PRJDB4319	SAMD00042660,SAMD00042661,SAMD00042662,SAMD00042663,SAMD00042664,SAMD00042665,SAMD00042666,SAMD00042667,SAMD00042668,SAMD00042669,SAMD00042670,SAMD00042671,SAMD00042672,SAMD00042673,SAMD00042674,SAMD00042675,SAMD00042676,SAMD00042677,SAMD00042678,SAMD00042679,SAMD00042680,SAMD00042681,SAMD00042682,SAMD00042683,SAMD00042684,SAMD00042685,SAMD00042686,SAMD00042687,SAMD00042688,SAMD00042689,SAMD00042…		799247117	311730
Hymenoptera	1338	IABS01	TSA	Crematogaster osakensis	PRJDB5484	SAMD00073655,SAMD00073656,SAMD00073657,SAMD00073658,SAMD00073659,SAMD00073660,SAMD00073661,SAMD00073662,SAMD00073663,SAMD00073664,SAMD00073665,SAMD00073666,SAMD00073667,SAMD00073668,SAMD00073669,SAMD00073670,SAMD00073671,SAMD00073672,SAMD00073673,SAMD00073674,SAMD00073675,SAMD00073676,SAMD00073677	tissue_type: mixture of spermatheca 1week mated\, spermatheca 1year mated\, queen body 1week mated\, queen body 1year mated\, male body\, accessory gland\, worker body 1week and worker body 4 month	33193014	53525
Hymenoptera	1339	IACE01	TSA	Diacamma sp. Okinawa-2006a	PRJDB3153	SAMD00020954	tissue_type: whole body	162766061	168226
Hymenoptera	1340	ICLH01	TSA	Pristomyrmex punctatus	PRJDB8065	SAMD00164104,SAMD00164105	dev_stage: adult,tissue_type: whole body	42628223	37918
Hymenoptera	1341	ICRQ01	TSA	Euura sp. 'Pontania	PRJDB11188	SAMD00278392,SAMD00278393,SAMD00278394,SAMD00278395,SAMD00278396,SAMD00278397,SAMD00278398,SAMD00278399,SAMD00278400		96144862	76002
Hymenoptera	1342	GADA01	TSA	Xyela alpigena	PRJNA181036	SAMN01774150	dev_stage: larva,tissue_type: whole organism	4805593	9812
Hymenoptera	1343	GANS01	TSA	Dinoponera quadriceps	PRJNA217939	SAMN02343703	tissue_type: venom gland	2647412	6509
Hymenoptera	1344	GASM01	TSA	Tetramorium bicarinatum	PRJNA233988	SAMN02584778		68517173	35745
Hymenoptera	1345	GATY02	TSA	Chrysis viridula	PRJNA219540	SAMN02047158	dev_stage: adult	31779395	25084
Hymenoptera	1346	GAXL01	TSA	Chyphotes mellipes	PRJNA195615	SAMN01995839		128806345	55062
Hymenoptera	1347	GAXM01	TSA	Mischocyttarus flavitarsis	PRJNA195615	SAMN01995840		70719115	58993
Hymenoptera	1348	GAXO01	TSA	Argochrysis armilla	PRJNA195615	SAMN02009278		84952495	40467
Hymenoptera	1349	GAXP01	TSA	Sphaeropthalma orestes	PRJNA195615	SAMN02009277		78574203	50476
Hymenoptera	1350	GAXQ01	TSA	Pseudomasaris vespoides	PRJNA195615	SAMN02009272		97229504	51897
Hymenoptera	1351	GAXR01	TSA	Stigmatomma oregonense	PRJNA195615	SAMN02009273		70047731	47012
Hymenoptera	1352	GAXS01	TSA	Pepsis grossa	PRJNA195615	SAMN02009274		141418914	63384
Hymenoptera	1353	GAXT01	TSA	Crioscolia alcione	PRJNA195615	SAMN02009276		205679920	79867
Hymenoptera	1354	GAZU01	TSA	Brachycistis timberlakei	PRJNA195615	SAMN02009275		77598286	56105
Hymenoptera	1355	GBGV01	TSA	Polistes metricus	PRJNA242774	SAMN02712421,SAMN02712422,SAMN02712423,SAMN02712424,SAMN02712425,SAMN02712426,SAMN02712427,SAMN02712428,SAMN02712429,SAMN02712430,SAMN02712431,SAMN02712432,SAMN02712433,SAMN02712434,SAMN02712435,SAMN02712436		54810859	74517
Hymenoptera	1356	GDFS01	TSA	Polistes fuscatus	PRJNA287145	SAMN03776850,SAMN03776851,SAMN03776852,SAMN03776853,SAMN03776854,SAMN03776855,SAMN03776856,SAMN03776857,SAMN03776858,SAMN03776859,SAMN03776860,SAMN03776861,SAMN03776862,SAMN03776863,SAMN03776864,SAMN03776865,SAMN03776866		153647175	157489
Hymenoptera	1357	GDHQ01	TSA	Polistes metricus	PRJNA287152	SAMN03776881,SAMN03776882,SAMN03776883,SAMN03776884,SAMN03776885,SAMN03776886,SAMN03776887,SAMN03776888,SAMN03776889,SAMN03776890,SAMN03776891,SAMN03776892,SAMN03776893,SAMN03776894,SAMN03776895,SAMN03776896		118635694	127403
Hymenoptera	1358	GEDB01	TSA	Polistes dominula	PRJNA291219	SAMN03940809,SAMN03940810,SAMN03940811,SAMN03940812,SAMN03940813,SAMN03940814,SAMN03940815,SAMN03940816,SAMN03940817,SAMN03940818,SAMN03940819	tissue_type: half-head	122055285	157141
Hymenoptera	1359	GEDK01	TSA	Neodiprion lecontei	PRJNA280451	SAMN04302192	dev_stage: adult,host: Pinus mugo,isolation_source: bush on private property,tissue_type: head	9420537	14044
Hymenoptera	1360	GEDM01	TSA	Neodiprion lecontei	PRJNA280451	SAMN04302197	dev_stage: larva,host: Pinus mugo,isolation_source: bush on private property,tissue_type: body	8047854	12447
Hymenoptera	1361	GEES01	TSA	Neodiprion lecontei	PRJNA280451	SAMN04302192,SAMN04302193,SAMN04302194,SAMN04302195,SAMN04302196,SAMN04302197,SAMN04302198	tissue_type: head and body tissue from female\, male\, larval\, and eonymph lifestages	54319644	77997
Hymenoptera	1362	GEEY01	TSA	Cephus cinctus	PRJNA302015	SAMN04263466	isolation_source: agricultural fields,tissue_type: antennae	45444096	24267
Hymenoptera	1363	GEFD01	TSA	Cephus cinctus	PRJNA302015	SAMN04362879,SAMN04362880,SAMN04362881		63753408	30319
Hymenoptera	1364	GEFG01	TSA	Cephus cinctus	PRJNA302015	SAMN04362882,SAMN04362884		69174422	77058
Hymenoptera	1365	GBKM01	TSA	Acantholyda hieroglyphica	PRJNA252315	SAMN02870200	dev_stage: adult,tissue_type: whole organism	28522168	31362
Hymenoptera	1366	GBLV01	TSA	Chyphotes sp. AD-2014	PRJNA252353	SAMN02870263	dev_stage: adult,tissue_type: whole organism	55067497	45214
Hymenoptera	1367	GBLX01	TSA	Tremex magus	PRJNA252117	SAMN02870431	dev_stage: adult,tissue_type: whole organism	41749321	30481
Hymenoptera	1368	GBMD01	TSA	Ancistrocerus nigricornis	PRJNA252210	SAMN02870208	dev_stage: adult,tissue_type: whole organism	33488814	28657
Hymenoptera	1369	GBMF01	TSA	Discoelius zonalis	PRJNA252211	SAMN02870284	dev_stage: adult,tissue_type: whole organism	25517162	22427
Hymenoptera	1370	GBMG01	TSA	Eumenes papillarius	PRJNA252215	SAMN02870297	dev_stage: adult,tissue_type: whole organism	38498893	32706
Hymenoptera	1371	GBML01	TSA	Symmorphus murarius	PRJNA252214	SAMN02870415	dev_stage: adult,tissue_type: whole organism	32940146	30281
Hymenoptera	1372	GBMO01	TSA	Celonites abbreviatus	PRJNA252306	SAMN02870229	dev_stage: adult,tissue_type: whole organism	31303713	21771
Hymenoptera	1373	GBMR01	TSA	Delta sp. AD-2014	PRJNA252171	SAMN02870275	dev_stage: adult,tissue_type: whole organism	32701875	31638
Hymenoptera	1374	GBMS01	TSA	Brachygaster minutus	PRJNA252340	SAMN02870224	dev_stage: adult,tissue_type: whole organism	36021435	36288
Hymenoptera	1375	GBMU01	TSA	Stephanus serrator	PRJNA252323	SAMN02870410	dev_stage: adult,tissue_type: whole organism	37485127	44542
Hymenoptera	1376	GBMW01	TSA	Parischnogaster nigricans	PRJNA252175	SAMN02870366	dev_stage: adult,tissue_type: whole organism	24879729	27737
Hymenoptera	1377	GBMZ01	TSA	Chlorodynerus chloroticus	PRJNA252159	SAMN02870239	dev_stage: adult,tissue_type: whole organism	36379353	26072
Hymenoptera	1378	GBNG01	TSA	Vespula germanica	PRJNA252254	SAMN02870439	dev_stage: adult,tissue_type: whole organism	36628013	33749
Hymenoptera	1379	GBNJ01	TSA	Pseudogonalos hahnii	PRJNA252341	SAMN02870387	dev_stage: adult,tissue_type: whole organism	26575047	18039
Hymenoptera	1380	GBNQ01	TSA	Smicromyrme rufipes	PRJNA252275	SAMN02870399	dev_stage: adult,tissue_type: whole organism	31191065	31152
Hymenoptera	1381	GBNU01	TSA	Euodynerus quadrifasciatus	PRJNA252163	SAMN02870298	dev_stage: adult,tissue_type: whole organism	28372626	25063
Hymenoptera	1382	GBNZ01	TSA	Heterodontonyx sp. AD-2014	PRJNA252300	SAMN02870313	dev_stage: adult,tissue_type: whole organism	31003498	19941
Hymenoptera	1383	GBOG01	TSA	Sirex noctilio	PRJNA252354	SAMN02870398	dev_stage: adult,tissue_type: whole organism	29061370	27319
Hymenoptera	1384	GBOH01	TSA	Masaris aegyptiacus aegyptiacus	PRJNA252149	SAMN02870334	dev_stage: adult,tissue_type: whole organism	31681641	22478
Hymenoptera	1385	GBOK01	TSA	Meria tripunctata	PRJNA252267	SAMN02870339	dev_stage: adult,tissue_type: whole organism	52000881	43279
Hymenoptera	1386	GBOL01	TSA	Cimbex rubida	PRJNA252347	SAMN02870264	dev_stage: adult,tissue_type: whole organism	36951083	35621
Hymenoptera	1387	GBOQ01	TSA	Dasymutilla gloriosa	PRJNA252348	SAMN02870273	dev_stage: adult,tissue_type: whole organism	28185100	26271
Hymenoptera	1388	GBOT01	TSA	Rhynchium cyanopterum	PRJNA252179	SAMN02870393	dev_stage: adult,tissue_type: whole organism	23062333	26074
Hymenoptera	1389	GBOX01	TSA	Quartinia thebaica	PRJNA252216	SAMN02870392	dev_stage: adult,tissue_type: whole organism	36083623	32724
Hymenoptera	1390	GBPH01	TSA	Arge berberidis	PRJNA252154	SAMN02870216	dev_stage: adult,tissue_type: whole organism	29450712	22277
Hymenoptera	1391	GBPI01	TSA	Urocerus augur	PRJNA252157	SAMN02870437	dev_stage: adult,tissue_type: whole organism	39884912	29345
Hymenoptera	1392	GBPQ01	TSA	Sapygina decemguttata	PRJNA252248	SAMN02870395	dev_stage: adult,tissue_type: whole organism	35485719	20869
Hymenoptera	1393	GBPV01	TSA	Auplopus albifrons	PRJNA252258	SAMN02870219	dev_stage: adult,tissue_type: whole organism	27870674	19580
Hymenoptera	1394	GBQB01	TSA	Euura ribesii	PRJNA252314	SAMN02870345	dev_stage: adult,tissue_type: whole organism	30327683	25385
Hymenoptera	1395	GBQE01	TSA	Cephalonomia tarsalis	PRJNA252280	SAMN02870230	dev_stage: adult,tissue_type: whole organism	35008126	29072
Hymenoptera	1396	GBQG01	TSA	Megalodontes cephalotes	PRJNA252287	SAMN02870336	dev_stage: adult,tissue_type: whole organism	28910898	23116
Hymenoptera	1397	GBQJ01	TSA	Scolia hirta	PRJNA252276	SAMN02870397	dev_stage: adult,tissue_type: whole organism	38046022	28080
Hymenoptera	1398	GBQL01	TSA	Episyron rufipes	PRJNA252283	SAMN02870292	dev_stage: adult,tissue_type: whole organism	35523909	20382
Hymenoptera	1399	GBQM01	TSA	Colpa sexmaculata	PRJNA252303	SAMN02870268	dev_stage: adult,tissue_type: whole organism	34941997	26456
Hymenoptera	1400	GBQQ01	TSA	Katamenes arbustorum	PRJNA252307	SAMN02870322	dev_stage: adult,tissue_type: whole organism	32783544	26864
Hymenoptera	1401	GBQS01	TSA	Vespa crabro	PRJNA252305	SAMN02870438	dev_stage: adult,tissue_type: whole organism	39870808	43415
Hymenoptera	1402	GBTG01	TSA	Alastor atropos	PRJNA252180	SAMN02870201	dev_stage: adult,tissue_type: whole organism	24096583	34013
Hymenoptera	1403	GBTI01	TSA	Leptochilus alpestris	PRJNA252164	SAMN02870326	dev_stage: adult,tissue_type: whole organism	28450846	34721
Hymenoptera	1404	GBTN01	TSA	Gymnomerus laevipes	PRJNA252161	SAMN02870306	dev_stage: adult,tissue_type: whole organism	30043104	21735
Hymenoptera	1405	GBTP01	TSA	Aproceros leucopoda	PRJNA252225	SAMN02870215	dev_stage: adult,isolation_source: collected on Ulmus campestris,tissue_type: whole organism	29840536	20024
Hymenoptera	1406	GBTS01	TSA	Orussus unicolor	PRJNA252209	SAMN02870359	dev_stage: adult,tissue_type: whole organism	31404650	21475
Hymenoptera	1407	GBTZ01	TSA	Methocha articulata	PRJNA252277	SAMN02870341	dev_stage: adult,tissue_type: whole organism	41716372	34666
Hymenoptera	1408	GBUN01	TSA	Cleptes nitidulus	PRJNA252328	SAMN02870265	dev_stage: adult,tissue_type: whole organism	31323277	21456
Hymenoptera	1409	GBUO01	TSA	Diprion pini	PRJNA252226	SAMN02870283	dev_stage: adult,isolation_source: collected on Pinus sylvestris,tissue_type: whole organism	30973139	24196
Hymenoptera	1410	GBVF01	TSA	Blasticotoma filiceti	PRJNA252334	SAMN02870221	dev_stage: larva,tissue_type: whole organism	24044182	19339
Hymenoptera	1411	GBVG01	TSA	Gasteruption tournieri	PRJNA252337	SAMN02870301	dev_stage: adult,tissue_type: whole organism	31274411	26585
Hymenoptera	1412	GBVH01	TSA	Xyela alpigena	PRJNA252242	SAMN02870441	dev_stage: adult,isolation_source: larvae collected on Pinus cembra,tissue_type: whole organism	27142253	22898
Hymenoptera	1413	GBVI01	TSA	Cephus spinipes	PRJNA252244	SAMN02870232	dev_stage: adult,tissue_type: whole organism	31460529	22414
Hymenoptera	1414	GBVQ01	TSA	Stenodynerus steckianus	PRJNA252172	SAMN02870409	dev_stage: adult,tissue_type: whole organism	26274934	27435
Hymenoptera	1415	GBVS01	TSA	Microdynerus nugdunensis	PRJNA252193	SAMN02870342	dev_stage: adult,tissue_type: whole organism	27194691	22493
Hymenoptera	1416	GBWE01	TSA	Pompilus cinereus	PRJNA252245	SAMN02870383	dev_stage: adult,tissue_type: whole organism	36212051	19489
Hymenoptera	1417	GBWJ01	TSA	Xiphydria camelus	PRJNA252309	SAMN02870440	dev_stage: adult,tissue_type: whole organism	37048317	26059
Hymenoptera	1418	GBWN01	TSA	Tiphia femorata	PRJNA252281	SAMN02870429	dev_stage: adult,tissue_type: whole organism	36053834	24784
Hymenoptera	1419	GBWQ01	TSA	Monosapyga clavicornis	PRJNA252301	SAMN02870344	dev_stage: adult,tissue_type: whole organism	34651736	21892
Hymenoptera	1420	GBWR01	TSA	Polistes dominula	PRJNA252304	SAMN02870382	dev_stage: adult,tissue_type: whole organism	35060491	35658
Hymenoptera	1421	GBWS01	TSA	Aulacus burquei	PRJNA252132	SAMN02870218	dev_stage: adult,tissue_type: whole organism	26048294	23958
Hymenoptera	1422	GBWT01	TSA	Odynerus spinipes	PRJNA252265	SAMN02870352	dev_stage: adult,tissue_type: whole organism	29055982	24870
Hymenoptera	1423	GBWX01	TSA	Elampus spina	PRJNA252148	SAMN02870288	dev_stage: adult,tissue_type: whole organism	31466593	28150
Hymenoptera	1424	GBWY01	TSA	Sapyga quinquepunctata	PRJNA252302	SAMN02870394	dev_stage: adult,tissue_type: whole organism	33296307	22097
Hymenoptera	1425	GBWZ01	TSA	Pergagrapta polita	PRJNA252274	SAMN02870372	dev_stage: adult,tissue_type: whole organism	35480692	30099
Hymenoptera	1426	GBXA01	TSA	Parnopes grandior	PRJNA252317	SAMN02870367	dev_stage: adult,tissue_type: whole organism	35536319	25324
Hymenoptera	1427	GCRH01	TSA	Plumarius gradifrons	PRJNA272310	SAMN03287655	dev_stage: adult,tissue_type: whole organism	24242912	23476
Hymenoptera	1428	GCVC01	TSA	Allodynerus rossii	PRJNA272304	SAMN03287649	dev_stage: adult,tissue_type: whole organism	37781966	29785
Hymenoptera	1429	GDLP01	TSA	Paragymnomerus spiricornis	PRJNA286601	SAMN03799646	dev_stage: adult,tissue_type: whole organism	26071259	23109
Hymenoptera	1430	GFBD01	TSA	Camponotus fellah	PRJNA339034	SAMN05578870,SAMN05578871		107435948	98576
Hymenoptera	1431	GFLV01	TSA	Formica exsecta	PRJNA213662	SAMN03799245	dev_stage: Old Worker,isolation_source: female,tissue_type: whole body	123038014	118324
Hymenoptera	1432	GFNO01	TSA	Lasius niger	PRJNA386243	SAMN04447928,SAMN04447934,SAMN04447940,SAMN04447946,SAMN04447948,SAMN04447954,SAMN04447960,SAMN04447964		174651200	114137
Hymenoptera	1433	GGFG01	TSA	Myrmecia gulosa	PRJNA429730	SAMN08358205	tissue_type: venom apparatus	11706	22
Hymenoptera	1434	GAUJ02	TSA	Orussus abietinus	PRJNA219586	SAMN02047118	dev_stage: adult	40957125	26649
Hymenoptera	1435	GAWW02	TSA	Tenthredo koehleri	PRJNA219605	SAMN02047159	dev_stage: adult	33885202	24957
Hymenoptera	1436	GBKN01	TSA	Chrysis cortii	PRJNA252358	SAMN02870242	dev_stage: adult,tissue_type: whole organism	23679600	16926
Hymenoptera	1437	GBKO01	TSA	Chrysis grohmanni	PRJNA252359	SAMN02870247	dev_stage: adult,tissue_type: whole organism	12165271	16599
Hymenoptera	1438	GBKY01	TSA	Hedychrum nobile	PRJNA252329	SAMN02870311	dev_stage: adult,tissue_type: whole organism	34601516	24148
Hymenoptera	1439	GBLD01	TSA	Spintharina versicolor	PRJNA252228	SAMN02870407	dev_stage: adult,tissue_type: whole organism	25754962	27295
Hymenoptera	1440	GBLI01	TSA	Spinolia lamprosoma	PRJNA252230	SAMN02870405	dev_stage: adult,tissue_type: whole organism	29050677	23284
Hymenoptera	1441	GBLQ01	TSA	Chrysis terminata	PRJNA252335	SAMN02870258	dev_stage: adult,tissue_type: whole organism	33992527	23767
Hymenoptera	1442	GBLW01	TSA	Trichrysis cyanea	PRJNA252336	SAMN02870434	dev_stage: adult,tissue_type: whole organism	33140332	19998
Hymenoptera	1443	GBMB01	TSA	Pseudochrysis neglecta	PRJNA252338	SAMN02870390	dev_stage: adult,tissue_type: whole organism	37514910	24079
Hymenoptera	1444	GBMH01	TSA	Holopyga generosa	PRJNA252339	SAMN02870315	dev_stage: adult,tissue_type: whole organism	29774178	22251
Hymenoptera	1445	GBMK01	TSA	Chrysis fasciata	PRJNA252241	SAMN02870244	dev_stage: adult,tissue_type: whole organism	34058257	20412
Hymenoptera	1446	GBMQ01	TSA	Hedychridium ardens	PRJNA252346	SAMN02870309	dev_stage: adult,tissue_type: whole organism	29842407	16990
Hymenoptera	1447	GBMV01	TSA	Pseudomalus pusillus	PRJNA252344	SAMN02870388	dev_stage: adult,tissue_type: whole organism	32390289	23551
Hymenoptera	1448	GBNK01	TSA	Chrysis analis	PRJNA252342	SAMN02870240	dev_stage: adult,tissue_type: whole organism	29393240	21291
Hymenoptera	1449	GBNM01	TSA	Chrysis mixta	PRJNA252343	SAMN02870250	dev_stage: adult,tissue_type: whole organism	29553387	19257
Hymenoptera	1450	GBNV01	TSA	Chrysura dichroa	PRJNA252173	SAMN02870262	dev_stage: adult,tissue_type: whole organism	31077283	24226
Hymenoptera	1451	GBOD01	TSA	Chrysis mochii	PRJNA252144	SAMN02870251	dev_stage: adult,tissue_type: whole organism	30744471	20403
Hymenoptera	1452	GBOF01	TSA	Chrysis scutellaris	PRJNA252169	SAMN02870254	dev_stage: adult,tissue_type: whole organism	26965499	21149
Hymenoptera	1453	GBOP01	TSA	Chrysura ciscirtana	PRJNA252143	SAMN02870261	dev_stage: adult,tissue_type: whole organism	30966910	21307
Hymenoptera	1454	GBOW01	TSA	Chrysis gracillima	PRJNA252223	SAMN02870245	dev_stage: adult,tissue_type: whole organism	31106002	19717
Hymenoptera	1455	GBOZ01	TSA	Chrysis propinquata	PRJNA252156	SAMN02870252	dev_stage: adult,tissue_type: whole organism	33430868	22504
Hymenoptera	1456	GBPC01	TSA	Prospinolia theresae	PRJNA252139	SAMN02870406	dev_stage: adult,tissue_type: whole organism	34667028	27539
Hymenoptera	1457	GBPK01	TSA	Stilbum cyanurum	PRJNA252185	SAMN02870411	dev_stage: adult,tissue_type: whole organism	21762960	23893
Hymenoptera	1458	GBPL01	TSA	Chrysis splendidula	PRJNA252188	SAMN02870256	dev_stage: adult,tissue_type: whole organism	23196643	20123
Hymenoptera	1459	GBQT01	TSA	Chrysis graelsii sybarita	PRJNA252124	SAMN02870246	dev_stage: adult,tissue_type: whole organism	22695055	21270
Hymenoptera	1460	GBQW01	TSA	Hedychridium coriaceum	PRJNA252357	SAMN02870310	dev_stage: adult,tissue_type: whole organism	26358556	17099
Hymenoptera	1461	GBTT01	TSA	Chrysis inaequalis	PRJNA252345	SAMN02870248	dev_stage: adult,tissue_type: whole organism	33331828	23311
Hymenoptera	1462	GBTX01	TSA	Praestochrysis megerlei	PRJNA252192	SAMN02870384	dev_stage: adult,tissue_type: whole organism	22862303	32765
Hymenoptera	1463	GBUB01	TSA	Chrysis indigotea	PRJNA252126	SAMN02870249	dev_stage: adult,tissue_type: whole organism	25108640	22957
Hymenoptera	1464	GBUC01	TSA	Omalus biaccinctus	PRJNA252128	SAMN02870354	dev_stage: adult,tissue_type: whole organism	25856475	21006
Hymenoptera	1465	GBUL01	TSA	Chrysura austriaca	PRJNA252327	SAMN02870260	dev_stage: adult,tissue_type: whole organism	30743827	25117
Hymenoptera	1466	GBUR01	TSA	Chrysis germari	PRJNA252229	SAMN02870257		27822213	28760
Hymenoptera	1467	GBUS01	TSA	Cephaloparnops vareillesi	PRJNA252231	SAMN02870231	dev_stage: adult,tissue_type: whole organism	29904986	27945
Hymenoptera	1468	GBUT01	TSA	Chrysis ehrenbergi	PRJNA252232	SAMN02870243	dev_stage: adult,tissue_type: whole organism	27320981	22543
Hymenoptera	1469	GBUV01	TSA	Chrysis pseudoincisa	PRJNA252233	SAMN02870253	dev_stage: adult,tissue_type: whole organism	37503706	35927
Hymenoptera	1470	GBUW01	TSA	Chrysis zobeida	PRJNA252234	SAMN02870259	dev_stage: adult,tissue_type: whole organism	33848617	23308
Hymenoptera	1471	GBUX01	TSA	Chrysis sp. AD-2014	PRJNA252235	SAMN02870255	dev_stage: adult,tissue_type: whole organism	31262481	24288
Hymenoptera	1472	GBUZ01	TSA	Omalus aeneus	PRJNA252190	SAMN02870353	dev_stage: adult,tissue_type: whole organism	24108221	33250
Hymenoptera	1473	GBVA01	TSA	Philoctetes bogdanovii	PRJNA252194	SAMN02870376	dev_stage: adult,tissue_type: whole organism	17551712	21567
Hymenoptera	1474	GBVZ01	TSA	Chrysis cerastes	PRJNA252178	SAMN02870241	dev_stage: adult,tissue_type: whole organism	18341056	27234
Hymenoptera	1475	GBWW01	TSA	Pseudochrysis schmiedeknechti	PRJNA252122	SAMN02870391	dev_stage: adult,tissue_type: whole organism	25203773	22661
Hymenoptera	1476	GCRB01	TSA	Primeuchroeus cf. incisicollis AD-2015	PRJNA273979	SAMN03339221	dev_stage: adult,tissue_type: whole organism	35699285	20911
Hymenoptera	1477	GCRC01	TSA	Chrysidea disclusa	PRJNA273971	SAMN03339213	dev_stage: adult,tissue_type: whole organism	34828898	18817
Hymenoptera	1478	GCRD01	TSA	Chrysis cavifacies	PRJNA273972	SAMN03339214	dev_stage: adult,tissue_type: whole organism	29455158	18848
Hymenoptera	1479	GCRG01	TSA	Chrysura ciscirtana	PRJNA273977	SAMN03339219	dev_stage: adult,tissue_type: whole organism	26214098	23697
Hymenoptera	1480	GCUE01	TSA	Chrysis gribodoi	PRJNA273975	SAMN03339217	dev_stage: adult,tissue_type: whole organism	36567884	54371
Hymenoptera	1481	GCUG01	TSA	Pseudochrysis neglecta	PRJNA273980	SAMN03339222	dev_stage: adult,tissue_type: whole organism	33167918	21307
Hymenoptera	1482	GCUI01	TSA	Chrysis pseudoincisa	PRJNA273976	SAMN03339218	dev_stage: adult,tissue_type: whole organism	28973247	19358
Hymenoptera	1483	GCUJ01	TSA	Euchroeus doursi	PRJNA273978	SAMN03339220	dev_stage: adult,tissue_type: whole organism	27968287	20174
Hymenoptera	1484	GCUL01	TSA	Chrysis ehrenbergi	PRJNA273974	SAMN03339216	dev_stage: adult,tissue_type: whole organism	31198873	23451
Hymenoptera	1485	GCUM01	TSA	Hedychrum rutilans	PRJNA272308	SAMN03287653	dev_stage: adult,tissue_type: whole organism	31131173	24249
Hymenoptera	1486	GCUT01	TSA	Chrysis dives	PRJNA273973	SAMN03339215	dev_stage: adult,tissue_type: whole organism	31254856	19233
Hymenoptera	1487	GCUX01	TSA	Chrysura radians	PRJNA272305	SAMN03287650	dev_stage: adult,tissue_type: whole organism	19794995	20744
Hymenoptera	1488	GCUY01	TSA	Chrysura cuprea	PRJNA272306	SAMN03287651	dev_stage: adult,tissue_type: whole organism	21377166	26257
Hymenoptera	1489	GDLQ01	TSA	Mystrophorus formicaeformis	PRJNA286600	SAMN03799645	dev_stage: larva,tissue_type: whole organism	31124038	29786
Hymenoptera	1490	GDNC01	TSA	Anteon gaullei	PRJNA286598	SAMN03799643	dev_stage: adult,tissue_type: whole organism	28080065	34368
Hymenoptera	1491	GDND01	TSA	Colpopyga flavipes	PRJNA286599	SAMN03799644	dev_stage: adult,tissue_type: whole organism	27193120	18654
Hymenoptera	1492	GEAH01	TSA	Chrysis phryne	PRJNA299166	SAMN04201515	dev_stage: adult,tissue_type: whole organism	27033604	19665
Hymenoptera	1493	GEAI01	TSA	Cleptes semiauratus	PRJNA299167	SAMN04201516	dev_stage: adult,tissue_type: whole organism	29771038	21917
Hymenoptera	1494	GEAK01	TSA	Hedychridium monochroum	PRJNA299168	SAMN04201517	dev_stage: adult,tissue_type: whole organism	24661422	16813
Hymenoptera	1495	GEAM01	TSA	Cleptes semiauratus	PRJNA299167	SAMN04201516	dev_stage: adult,tissue_type: whole organism	25719428	20508
Hymenoptera	1496	GEAT01	TSA	Hedychridium monochroum	PRJNA299168	SAMN04201517	dev_stage: adult,tissue_type: whole organism	28194594	18285
Hymenoptera	1497	GEBD01	TSA	Chrysis phryne	PRJNA299166	SAMN04201515	dev_stage: adult,tissue_type: whole organism	25530081	18866
Hymenoptera	1498	GFUX01	TSA	Solenopsis invicta	PRJNA393960	SAMN07345557,SAMN07345558		155065510	94194
Hymenoptera	1499	GHJV01	TSA	Tetramorium immigrans	PRJNA533534	SAMN11458712	dev_stage: adult,isolation_source: DNA extracted from multiple individuals,tissue_type: whole organism	22892513	16470
Hymenoptera	1500	GHJW01	TSA	Tetramorium parvispinum	PRJNA533537	SAMN11458715	dev_stage: adult,isolation_source: DNA extracted from multiple individuals,tissue_type: whole organism	21256759	16473
Hymenoptera	1501	GHJX01	TSA	Tetramorium simillimum	PRJNA533536	SAMN11458714	dev_stage: adult,isolation_source: DNA extracted from multiple individuals,tissue_type: whole organism	22552912	15525
Hymenoptera	1502	GHJY01	TSA	Tetramorium bicarinatum	PRJNA533535	SAMN11458713	dev_stage: adult,isolation_source: DNA extracted from multiple individuals,tissue_type: whole organism	21869766	15574
Hymenoptera	1503	GIIP01	TSA	Cataglyphis nodus	PRJNA602618	SAMN13899910	dev_stage: adult,tissue_type: brain	106977131	76048
Hymenoptera	1504	GIKM01	TSA	Neodiprion pinetum	PRJNA388449	SAMN14246437,SAMN14246438,SAMN14246439,SAMN14246440,SAMN14246441,SAMN14246442,SAMN14246443,SAMN14246444		289098323	157211
Hymenoptera	1505	GIKU01	TSA	Odontomachus brunneus	PRJNA432981	SAMN08712587,SAMN08712588,SAMN08712589,SAMN08712590,SAMN08712591,SAMN08712592,SAMN08712593,SAMN08712594,SAMN08712595,SAMN08712596,SAMN08712597,SAMN08712598,SAMN08712599,SAMN08712600,SAMN08712601,SAMN08712602,SAMN08712603,SAMN08712604,SAMN08712605		841352174	653085
Hymenoptera	1506	GIOL01	TSA	Melophorus bagoti	PRJNA632584	SAMN14923813,SAMN14923814,SAMN14923815		85768826	38688
Hymenoptera	1507	GIPH01	TSA	Ocymyrmex robustior	PRJNA632584	SAMN14923816,SAMN14923817,SAMN14923818		91758343	45671
Hymenoptera	1508	GIPQ01	TSA	Cataglyphis bombycina	PRJNA632584	SAMN14923810,SAMN14923811,SAMN14923812		115077123	41893
Hymenoptera	1509	GJGD01	TSA	Cataglyphis holgerseni	PRJNA632584	SAMN14923804,SAMN14923805,SAMN14923806		112113489	44511
Hymenoptera	1510	GJGF01	TSA	Neodiprion lecontei	PRJNA668791	SAMN16422769	dev_stage: adult,host: Pinus virginiana,isolation_source: lab-reared offspring of N. lecontei collected from a mugo pine in Lexington\, KY\, USA,tissue_type: Antennae	81217915	58343
Hymenoptera	1511	GJGK01	TSA	Cataglyphis niger	PRJNA632584	SAMN14923801,SAMN14923802,SAMN14923803		145208501	60929
Hymenoptera	1512	GJGR01	TSA	Cataglyphis mauritanica	PRJNA632584	SAMN14923798,SAMN14923799,SAMN14923800		121723101	39160
Hymenoptera	1513	GJHM01	TSA	Cataglyphis piliscapa	PRJNA632584	SAMN14923807,SAMN14923808,SAMN14923809		115283723	45592
Hymenoptera	1514	GJHN01	TSA	Cataglyphis albicans cubicus	PRJNA632584	SAMN19982452,SAMN19982453,SAMN19982454		156440500	76754
Hymenoptera	1515	GJVV01	TSA	Polyrhachis lamellidens	PRJNA821370	SAMN27016791,SAMN27016896,SAMN27016922,SAMN27030759,SAMN27030760,SAMN27030761,SAMN27030766,SAMN27030767,SAMN27030768,SAMN27030787,SAMN27030788,SAMN27030789,SAMN27031673,SAMN27031674,SAMN27031675,SAMN27031676,SAMN27031677,SAMN27031678		27511152	20916
Hymenoptera	1516	GIKR01	TSA	Atta laevigata	PRJNA609098	SAMN14254616,SAMN14254617		175325025	136528
Hymenoptera	1517	GHKC01	TSA	Tetramorium alpestre	PRJNA532334	SAMN11394317,SAMN11397366,SAMN11397371,SAMN11397372,SAMN11397373,SAMN11397376,SAMN11397377,SAMN11397378		44944530	25359
Hymenoptera	1518	GBNT01	TSA	Ampulex compressa	PRJNA252218	SAMN02870206	dev_stage: adult,tissue_type: whole organism	21293266	24364
Hymenoptera	1519	GBMX01	TSA	Ammobates syriacus	PRJNA252137	SAMN02870204	dev_stage: adult,tissue_type: whole organism	32110512	22137
Hymenoptera	1520	GBNY01	TSA	Andricus quercuscalicis	PRJNA252297	SAMN02870210	dev_stage: adult,isolation_source: reared from galls,tissue_type: whole organism	30242759	22611
Hymenoptera	1521	GBKZ01	TSA	Sphecodes albilabris	PRJNA252332	SAMN02870402	dev_stage: adult,tissue_type: whole organism	36915692	33273
Hymenoptera	1522	GBLL01	TSA	Dendrocerus carpenteri	PRJNA252162	SAMN02870276	dev_stage: adult,isolation_source: Lab culture INSerlTCCRAAPEI-21,tissue_type: whole organism	25406379	22788
Hymenoptera	1523	GBLR01	TSA	Thyreus orbatus	PRJNA252319	SAMN02870428	dev_stage: adult,tissue_type: whole organism	39591151	26321
Hymenoptera	1524	GBMT01	TSA	Ammophila sabulosa	PRJNA252224	SAMN02870205	dev_stage: adult,tissue_type: whole organism	27191551	21852
Hymenoptera	1525	GBMY01	TSA	Netelia sp. AD-2014	PRJNA252150	SAMN02870356	dev_stage: adult,tissue_type: whole organism	32078721	26358
Hymenoptera	1526	GBND01	TSA	Buathra laborator	PRJNA252196	SAMN02870227	dev_stage: adult,tissue_type: whole organism	32682066	27000
Hymenoptera	1527	GBNP01	TSA	Euglossa dilemma	PRJNA252310	SAMN02870296	dev_stage: adult,tissue_type: whole organism	40223997	31917
Hymenoptera	1528	GBLE01	TSA	Brachymeria minuta	PRJNA252236	SAMN02870225	dev_stage: adult,tissue_type: whole organism	32367015	35290
Hymenoptera	1529	GBNO01	TSA	Dolichurus corniculus	PRJNA252204	SAMN02870285	dev_stage: adult,tissue_type: whole organism	27844668	19309
Hymenoptera	1530	GBNW01	TSA	Pseudoscolia sinaitica	PRJNA252146	SAMN02870389	dev_stage: adult,tissue_type: whole organism	28843716	22577
Hymenoptera	1531	GBNX01	TSA	Macropis fulvipes	PRJNA252296	SAMN02870333	dev_stage: adult,tissue_type: whole organism	27205906	21091
Hymenoptera	1532	GBOC01	TSA	Palarus histrio	PRJNA252142	SAMN02870364	dev_stage: adult,tissue_type: whole organism	28994684	17033
Hymenoptera	1533	GBON01	TSA	Dryudella pinguis	PRJNA252123	SAMN02870286	dev_stage: adult,tissue_type: whole organism	30800832	19086
Hymenoptera	1534	GBPN01	TSA	Chelostoma florisomne	PRJNA252249	SAMN02870237	dev_stage: adult,tissue_type: whole organism	34076628	21800
Hymenoptera	1535	GBPU01	TSA	Ceratina chalybea	PRJNA252255	SAMN02870234	dev_stage: adult,tissue_type: whole organism	27820342	17439
Hymenoptera	1536	GBPW01	TSA	Epeolus variegatus	PRJNA252262	SAMN02870291	dev_stage: adult,tissue_type: whole organism	29366577	23624
Hymenoptera	1537	GBQK01	TSA	Heriades truncorum	PRJNA252294	SAMN02870312	dev_stage: adult,tissue_type: whole organism	35349951	23340
Hymenoptera	1538	GBTQ01	TSA	Lestica clypeata	PRJNA252220	SAMN02870328	dev_stage: adult,tissue_type: whole organism	19306384	15702
Hymenoptera	1539	GBLB01	TSA	Astata minor	PRJNA252227	SAMN02870217	dev_stage: adult,tissue_type: whole organism	36656229	31832
Hymenoptera	1540	GBLF01	TSA	Andrena vaga	PRJNA252325	SAMN02870209	dev_stage: adult,tissue_type: whole organism	29428733	25569
Hymenoptera	1541	GBLY01	TSA	Eucera plumigera	PRJNA252119	SAMN02870294	dev_stage: adult,tissue_type: whole organism	26851933	25706
Hymenoptera	1542	GBME01	TSA	Panurgus dentipes	PRJNA252205	SAMN02870365	dev_stage: adult,tissue_type: whole organism	26437230	23066
Hymenoptera	1543	GBMJ01	TSA	Lithurgus chrysurus	PRJNA252207	SAMN02870331	dev_stage: adult,tissue_type: whole organism	32731326	24312
Hymenoptera	1544	GBMP01	TSA	Dasypoda hirtipes	PRJNA252212	SAMN02870274	dev_stage: adult,tissue_type: whole organism	29908505	22722
Hymenoptera	1545	GBNB01	TSA	Stizus continuus	PRJNA252182	SAMN02870413	dev_stage: adult,tissue_type: whole organism	24816142	21045
Hymenoptera	1546	GBNI01	TSA	Eucera malvae	PRJNA252260	SAMN02870424	dev_stage: adult,tissue_type: whole organism	36479504	31360
Hymenoptera	1547	GBOE01	TSA	Chlorion hirtum	PRJNA252145	SAMN02870238	dev_stage: adult,tissue_type: whole organism	36650475	22147
Hymenoptera	1548	GBOI01	TSA	Camptopoeum sacrum	PRJNA252153	SAMN02870228	dev_stage: adult,tissue_type: whole organism	32757317	23988
Hymenoptera	1549	GBOJ01	TSA	Anthidium manicatum	PRJNA252257	SAMN02870211	dev_stage: adult,tissue_type: whole organism	27880352	22793
Hymenoptera	1550	GBOR01	TSA	Syrphophilus tricinctorius	PRJNA252166	SAMN02870417	dev_stage: adult,tissue_type: whole organism	27714953	26900
Hymenoptera	1551	GBOS01	TSA	Dendrocerus carpenteri	PRJNA252710	SAMN02870277		30398770	33415
Hymenoptera	1552	GBOU01	TSA	Liris sp. AD-2014	PRJNA252147	SAMN02870330	dev_stage: adult,tissue_type: whole organism	28840977	17615
Hymenoptera	1553	GBOY01	TSA	Mellinus arvensis	PRJNA252206	SAMN02870338	dev_stage: adult,tissue_type: whole organism	30450447	21642
Hymenoptera	1554	GBPB02	TSA	Lachaisea equicollis	PRJNA252138	SAMN02870323	dev_stage: adult,isolation_source: reared from fig,tissue_type: whole organism	27412675	33429
Hymenoptera	1555	GBPE01	TSA	Hyposoter didymator	PRJNA252197	SAMN02870317	dev_stage: adult,tissue_type: whole organism	22930078	22676
Hymenoptera	1556	GBPJ01	TSA	Heteropelma amictum	PRJNA252184	SAMN02870314	dev_stage: adult,tissue_type: whole organism	39169601	25814
Hymenoptera	1557	GBPM01	TSA	Pimpla flavicoxis	PRJNA252191	SAMN02870378	dev_stage: adult,tissue_type: whole organism	33050862	28181
Hymenoptera	1558	GBPO01	TSA	Pison atrum	PRJNA252200	SAMN02870379	dev_stage: adult,tissue_type: whole organism	26691364	24840
Hymenoptera	1559	GBPS01	TSA	Hylaeus variegatus	PRJNA252252	SAMN02870316	dev_stage: adult,tissue_type: whole organism	27792085	22760
Hymenoptera	1560	GBPT01	TSA	Lasioglossum xanthopus	PRJNA252253	SAMN02870325	dev_stage: adult,tissue_type: whole organism	35788897	25042
Hymenoptera	1561	GBQA01	TSA	Torymus bedeguaris	PRJNA252313	SAMN02870430	dev_stage: adult,isolation_source: reared from galls of Diplolepis rosae,tissue_type: whole organism	37699720	37915
Hymenoptera	1562	GBQF01	TSA	Bombus rupestris	PRJNA252285	SAMN02870222	dev_stage: adult,tissue_type: whole organism	36654470	30548
Hymenoptera	1563	GBQU01	TSA	Nitela sp. AD-2014	PRJNA252134	SAMN02870347	dev_stage: adult,tissue_type: whole organism	73133740	54668
Hymenoptera	1564	GBQV01	TSA	Eucera sp. 'Tetraloniella' AD-2014	PRJNA252136	SAMN02870426	dev_stage: adult,tissue_type: whole organism	26307232	27649
Hymenoptera	1565	GBTF01	TSA	Dacnusa sibirica	PRJNA252198	SAMN02870272	dev_stage: adult,tissue_type: whole organism	34748717	33776
Hymenoptera	1566	GBTU01	TSA	Orasema simulatrix	PRJNA252165	SAMN02870357	dev_stage: adult,tissue_type: whole organism	30915617	26732
Hymenoptera	1567	GBUY01	TSA	Aleiodes testaceus	PRJNA252222	SAMN02870202	dev_stage: adult,isolation_source: ex Eupithecia or near genus in capkins / young leaves of Quercus,tissue_type: whole organism	26533524	18563
Hymenoptera	1568	GBLA01	TSA	Nomada lathburiana	PRJNA252330	SAMN02870348	dev_stage: adult,tissue_type: whole organism	35759640	24014
Hymenoptera	1569	GBLP01	TSA	Diglyphus isaea	PRJNA252350	SAMN02870279	dev_stage: adult,tissue_type: whole organism	28987620	26541
Hymenoptera	1570	GBLZ01	TSA	Eucera syriaca	PRJNA252121	SAMN02870295	dev_stage: adult,tissue_type: whole organism	28054770	27204
Hymenoptera	1571	GBNC01	TSA	Telenomus sp. AD-2014	PRJNA252183	SAMN02870422	dev_stage: adult,tissue_type: whole organism	21539823	16983
Hymenoptera	1572	GBOA01	TSA	Spilomena beata	PRJNA252217	SAMN02870404	dev_stage: adult,tissue_type: whole organism	31845961	24104
Hymenoptera	1573	GBPG01	TSA	Eucera nigrescens	PRJNA252141	SAMN02870293	dev_stage: adult,tissue_type: whole organism	29687969	32735
Hymenoptera	1574	GBQN01	TSA	Megachile willughbiella	PRJNA252282	SAMN02870335	dev_stage: adult,tissue_type: whole organism	36153965	29038
Hymenoptera	1575	GBQP01	TSA	Halictus quadricinctus	PRJNA252292	SAMN02870307	dev_stage: adult,tissue_type: whole organism	32852514	24065
Hymenoptera	1576	GBTL01	TSA	Tetragonula carbonaria	PRJNA252240	SAMN02870423	dev_stage: adult,tissue_type: whole organism	48214225	88297
Hymenoptera	1577	GBTM01	TSA	Anthophora plumipes	PRJNA252326	SAMN02870212	dev_stage: adult,tissue_type: whole organism	30778652	29661
Hymenoptera	1578	GBTY01	TSA	Dufourea dentiventris	PRJNA252203	SAMN02870287	dev_stage: adult,tissue_type: whole organism	27874588	35243
Hymenoptera	1579	GBUJ01	TSA	Colletes cunicularius	PRJNA252324	SAMN02870267	dev_stage: adult,tissue_type: whole organism	35031277	32942
Hymenoptera	1580	GBUK01	TSA	Osmia cornuta	PRJNA252331	SAMN02870360	dev_stage: adult,tissue_type: whole organism	32383868	30007
Hymenoptera	1581	GBUM01	TSA	Xylocopa violacea	PRJNA252333	SAMN02870442	dev_stage: adult,tissue_type: whole organism	28673767	21588
Hymenoptera	1582	GBUP01	TSA	Trissolcus semistriatus	PRJNA252237	SAMN02870435	dev_stage: adult,isolation_source: reared from Eurygaster eggs,tissue_type: whole organism	27058591	20202
Hymenoptera	1583	GBUQ01	TSA	Trichopria drosophilae	PRJNA252238	SAMN02870433	dev_stage: adult,isolation_source: reared on Drosophila melanogaster,tissue_type: whole organism	23893612	19090
Hymenoptera	1584	GBVB01	TSA	Inostemma sp. AD-2014	PRJNA252125	SAMN02870320	dev_stage: adult,tissue_type: whole organism	31698123	36341
Hymenoptera	1585	GBVD01	TSA	Ceraphron sp. AD-2014	PRJNA252127	SAMN02870233	dev_stage: adult,tissue_type: whole organism	27090855	36461
Hymenoptera	1586	GBVE01	TSA	Aphidius colemani	PRJNA252352	SAMN02870214	dev_stage: adult,tissue_type: whole organism	26415391	32617
Hymenoptera	1587	GBVJ01	TSA	Eucera nigriceps	PRJNA252116	SAMN02870425	dev_stage: adult,tissue_type: whole organism	29157534	25917
Hymenoptera	1588	GBVK01	TSA	Melitta haemorrhoidalis	PRJNA252208	SAMN02870337	dev_stage: adult,tissue_type: whole organism	20788457	26035
Hymenoptera	1589	GBVL01	TSA	Passaloecus eremita	PRJNA252213	SAMN02870368	dev_stage: adult,tissue_type: whole organism	33770894	25059
Hymenoptera	1590	GBVM01	TSA	Ibalia leucospoides ensiger	PRJNA252355	SAMN02870318	dev_stage: adult,tissue_type: whole organism	33311481	29916
Hymenoptera	1591	GBVO01	TSA	Ampulex fasciata	PRJNA252168	SAMN02870207	dev_stage: adult,tissue_type: whole organism	21476963	24883
Hymenoptera	1592	GBVP01	TSA	Nomioides sp. AD-2014	PRJNA252170	SAMN02870350	dev_stage: adult,tissue_type: whole organism	28076986	31377
Hymenoptera	1593	GBVT01	TSA	Netelia testacea	PRJNA252199	SAMN02870346	dev_stage: adult,tissue_type: whole organism	35482495	36280
Hymenoptera	1594	GBVU01	TSA	Pelecinus polyturator	PRJNA252202	SAMN02870370	dev_stage: adult,tissue_type: whole organism	30342555	35969
Hymenoptera	1595	GBWA01	TSA	Synergus umbraculus	PRJNA252181	SAMN02870416	dev_stage: adult,isolation_source: reared from galls of Andricus quercuscalicis,tissue_type: whole organism	33055561	38479
Hymenoptera	1596	GBWC01	TSA	Ichneumon albiger	PRJNA252186	SAMN02870319	dev_stage: adult,tissue_type: whole organism	21096953	24204
Hymenoptera	1597	GBWD01	TSA	Macrocentrus marginator	PRJNA252187	SAMN02870332	dev_stage: adult,tissue_type: whole organism	24388278	19054
Hymenoptera	1598	GBWF01	TSA	Systropha curvicornis	PRJNA252259	SAMN02870418	dev_stage: adult,tissue_type: whole organism	34780634	34917
Hymenoptera	1599	GBWM01	TSA	Diaeretus essigellae	PRJNA252278	SAMN02870278	dev_stage: adult,tissue_type: whole organism	32752970	50048
Hymenoptera	1600	GBWP01	TSA	Pseudapis diversipes	PRJNA252293	SAMN02870349	dev_stage: adult,tissue_type: whole organism	29177935	21953
Hymenoptera	1601	GBWU01	TSA	Pediaspis aceris	PRJNA252312	SAMN02870369	dev_stage: adult,tissue_type: whole organism	36272769	31052
Hymenoptera	1602	GBWV01	TSA	Stelis punctulatissima	PRJNA252295	SAMN02870408	dev_stage: adult,tissue_type: whole organism	39729802	28380
Hymenoptera	1603	GCPB01	TSA	Megastigmus spermotrophus	PRJNA274192	SAMN03349349,SAMN03349350,SAMN03349351,SAMN03349352		97267524	88338
Hymenoptera	1604	GCVB01	TSA	Brachyserphus parvulus	PRJNA272309	SAMN03287654	isolation_source: reared from larvae of Triplax russica,tissue_type: whole organism	23698138	24948
Hymenoptera	1605	GDJO01	TSA	Cotesia glomerata	PRJNA289655	SAMN03856543	dev_stage: adult,tissue_type: head	84148260	41146
Hymenoptera	1606	GFME01	TSA	Megaphragma amalphitanum	PRJNA344956	SAMN05853688	tissue_type: Italy	21975593	46487
Hymenoptera	1607	GGGI01	TSA	Leptopilina boulardi	PRJNA429130	SAMN08330090,SAMN08330091,SAMN08330092,SAMN08330093,SAMN08330094,SAMN08330095,SAMN08330096,SAMN08330097,SAMN08330098,SAMN08330099,SAMN08330100,SAMN08330101,SAMN08330102,SAMN08330103,SAMN08330104,SAMN08330105,SAMN08330106,SAMN08330107,SAMN08330108,SAMN08330109,SAMN08330110,SAMN08330111,SAMN08330112,SAMN08330113,SAMN08330114,SAMN08330115,SAMN08330116,SAMN08330117,SAMN08330118,SAMN08330119,SAMN08330…		38660733	16486
Hymenoptera	1608	GGKM01	TSA	Trichogramma chilonis	PRJNA434796	SAMN08575308	isolation_source: India,tissue_type: entire insect	48547852	31729
Hymenoptera	1609	GGRL01	TSA	Trichogramma chilonis	PRJNA412985	SAMN07734740	tissue_type: adult	314763	247
Hymenoptera	1610	GHFB01	TSA	Bathyplectes anurus	PRJNA508369	SAMN10519768	dev_stage: pupae,host: Hypera postica,tissue_type: ovary	46029221	46500
Hymenoptera	1611	GHFO01	TSA	Bombus terrestris	PRJNA411946	SAMN07691945	dev_stage: adult,isolation_source: Pool of 5 queens,tissue_type: Head and abdomen	25002029	32396
Hymenoptera	1612	GHFP01	TSA	Osmia cornuta	PRJNA411946	SAMN07691946	dev_stage: adult,isolation_source: Pool of 5 females,tissue_type: Head and abdomen	26515499	35319
Hymenoptera	1613	GHFQ01	TSA	Bombus pascuorum	PRJNA411946	SAMN07691947	dev_stage: adult,isolation_source: Pool of 5 queens,tissue_type: Head and abdomen	29030557	38263
Hymenoptera	1614	GHFR01	TSA	Andrena fulva	PRJNA411946	SAMN07691948	dev_stage: adult,isolation_source: Pool of 5 females,tissue_type: Head and abdomen	28610047	33796
Hymenoptera	1615	GHFS01	TSA	Bombus terrestris	PRJNA411946	SAMN07691949	dev_stage: adult,isolation_source: Pool of 5 queens,tissue_type: Head and abdomen	33029822	48241
Hymenoptera	1616	GHFT01	TSA	Osmia cornuta	PRJNA411946	SAMN07691950	dev_stage: adult,isolation_source: Pool of 5 females,tissue_type: Head and abdomen	25089390	29777
Hymenoptera	1617	GHFU01	TSA	Andrena haemorrhoa	PRJNA411946	SAMN07691956	dev_stage: adult,isolation_source: Pool of 5 females,tissue_type: Head and abdomen	31728767	40909
Hymenoptera	1618	GHFV01	TSA	Bombus pascuorum	PRJNA411946	SAMN07691955	dev_stage: adult,isolation_source: Pool of 5 queens,tissue_type: Head and abdomen	25518737	32019
Hymenoptera	1619	GHFW01	TSA	Andrena cineraria	PRJNA411946	SAMN07691960	dev_stage: adult,isolation_source: Pool of 5 females,tissue_type: Head and abdomen	28007809	36970
Hymenoptera	1620	GHFX01	TSA	Osmia cornuta	PRJNA411946	SAMN07691959	dev_stage: adult,isolation_source: Pool of 5 females,tissue_type: Head and abdomen	25370441	31562
Hymenoptera	1621	GHFY01	TSA	Bombus pascuorum	PRJNA411946	SAMN07691958	dev_stage: adult,isolation_source: Pool of 5 queens,tissue_type: Head and abdomen	28906198	38942
Hymenoptera	1622	GHFZ01	TSA	Bombus pascuorum	PRJNA411946	SAMN07691951	dev_stage: adult,isolation_source: Pool of 5 queens,tissue_type: Head and abdomen	31944391	43113
Hymenoptera	1623	GHGA01	TSA	Andrena haemorrhoa	PRJNA411946	SAMN07691952	dev_stage: adult,isolation_source: Pool of 5 females,tissue_type: Head and abdomen	30381576	39238
Hymenoptera	1624	GHVY01	TSA	Diadegma insulare	PRJNA565442	SAMN12747966	host: Plutella xylostella,tissue_type: whole adult	1595859	1648
Hymenoptera	1625	GHVZ01	TSA	Diadegma insulare	PRJNA565442	SAMN12747967	host: Plutella xylostella,tissue_type: whole larvae	1475490	1929
Hymenoptera	1626	GFCP01	TSA	Ampulex compressa	PRJNA356979	SAMN06130557	dev_stage: adult,host: Periplaneta americana,isolation_source: Laboratory colony,tissue_type: Venom Gland and Venom Sac	87334575	62781
Hymenoptera	1627	GGGP01	TSA	Bombus pyrosoma	PRJNA422009	SAMN08162577	isolation_source: Tibet Plateau and North China Plain,tissue_type: throax\,head	55024551	78133
Hymenoptera	1628	GHGB01	TSA	Bombus terrestris	PRJNA411946	SAMN07691957	dev_stage: adult,isolation_source: Pool of 5 queens,tissue_type: Head and abdomen	26664913	33046
Hymenoptera	1629	GHGC01	TSA	Osmia bicornis	PRJNA411946	SAMN07691954	dev_stage: adult,isolation_source: Pool of 5 females,tissue_type: Head and abdomen	26304749	31719
Hymenoptera	1630	GHGD01	TSA	Bombus cryptarum	PRJNA411946	SAMN07691953	dev_stage: adult,isolation_source: Pool of 5 queens,tissue_type: Head and abdomen	28592788	34142
Hymenoptera	1631	GHUQ01	TSA	Leptopilina heterotoma	PRJNA541168	SAMN11581553	dev_stage: adult,tissue_type: whole body	130688419	103188
Hymenoptera	1632	GIIH01	TSA	Heterotrigona itama	PRJNA589983	SAMN13301574	dev_stage: Larva instar 3\, feeding stage,isolation_source: H.itama colony 7\, box hive placed at research plote near MARDI forest reserve.,tissue_type: Whole larva	101165901	54958
Hymenoptera	1633	GBLN01	TSA	Cosmocomoidea morrilli	PRJNA252129	SAMN02870303	dev_stage: adult,isolation_source: lab culture with samples originating from USA: Texas\, Weslaco,tissue_type: whole organism	20089045	18833
Hymenoptera	1634	GBLS01	TSA	Dinetus pictus	PRJNA252320	SAMN02870280	dev_stage: adult,tissue_type: whole organism	35261360	20195
Hymenoptera	1635	GANH01	TSA	Microplitis demolitor	PRJNA214515		tissue_type: venom glands; teratocytes; larvae; ovaries	32840463	13185
Hymenoptera	1636	GBNF01	TSA	Harpactus elegans	PRJNA252247	SAMN02870308	dev_stage: adult,tissue_type: whole organism	35499888	22245
Hymenoptera	1637	GBNH01	TSA	Psenulus fuscipennis	PRJNA252256	SAMN02870386	dev_stage: adult,tissue_type: whole organism	31095907	24423
Hymenoptera	1638	GBNN01	TSA	Nysson niger	PRJNA252266	SAMN02870351	dev_stage: adult,tissue_type: whole organism	29091955	22496
Hymenoptera	1639	GBNR01	TSA	Gorytes laticinctus	PRJNA252290	SAMN02870305	dev_stage: adult,tissue_type: whole organism	30119789	20336
Hymenoptera	1640	GBOB01	TSA	Sphecius convallis	PRJNA252349	SAMN02870401	dev_stage: adult,tissue_type: whole organism	25618375	19967
Hymenoptera	1641	GBOM01	TSA	Chalybion californicum	PRJNA252298	SAMN02870236	dev_stage: adult,tissue_type: whole organism	33977878	21323
Hymenoptera	1642	GBPX01	TSA	Podalonia hirsuta	PRJNA252272	SAMN02870381	dev_stage: adult,tissue_type: whole organism	32136789	21108
Hymenoptera	1643	GBLU01	TSA	Oxybelus bipunctatus	PRJNA252321	SAMN02870362	dev_stage: adult,tissue_type: whole organism	37187137	22233
Hymenoptera	1644	GBMA01	TSA	Diodontus minutus	PRJNA252322	SAMN02870281	dev_stage: adult,tissue_type: whole organism	39373028	22820
Hymenoptera	1645	GBNL01	TSA	Sceliphron curvatum	PRJNA252261	SAMN02870396	dev_stage: adult,tissue_type: whole organism	32739311	22934
Hymenoptera	1646	GBNS01	TSA	Cerceris arenaria	PRJNA252291	SAMN02870235	dev_stage: adult,tissue_type: whole organism	34252864	24719
Hymenoptera	1647	GBPR01	TSA	Tachysphex fulvitarsis	PRJNA252251	SAMN02870419	dev_stage: adult,tissue_type: whole organism	32940922	17308
Hymenoptera	1648	GBPY01	TSA	Isodontia mexicana	PRJNA252264	SAMN02870321	dev_stage: adult,tissue_type: whole organism	38000489	34622
Hymenoptera	1649	GBQD01	TSA	Sphex funerarius	PRJNA252279	SAMN02870403	dev_stage: adult,tissue_type: whole organism	37503328	26189
Hymenoptera	1650	GBQH01	TSA	Pemphredon lugens	PRJNA252288	SAMN02870371	dev_stage: adult,tissue_type: whole organism	39425911	24675
Hymenoptera	1651	GBQI01	TSA	Prionyx kirbii	PRJNA252299	SAMN02870385	dev_stage: adult,tissue_type: whole organism	31095319	21703
Hymenoptera	1652	GBQO01	TSA	Stizoides tridentatus	PRJNA252284	SAMN02870412	dev_stage: adult,tissue_type: whole organism	34689230	27724
Hymenoptera	1653	GBQR01	TSA	Bembix rostrata	PRJNA252270	SAMN02870220	dev_stage: adult,tissue_type: whole organism	37839804	33341
Hymenoptera	1654	GBUA01	TSA	Alysson spinosus	PRJNA252289	SAMN02870203	dev_stage: adult,tissue_type: whole organism	47574924	40545
Hymenoptera	1655	GBWG01	TSA	Crabro peltarius	PRJNA252268	SAMN02870270	dev_stage: adult,tissue_type: whole organism	27834096	17809
Hymenoptera	1656	GBWH01	TSA	Crossocerus quadrimaculatus	PRJNA252271	SAMN02870271	dev_stage: adult,tissue_type: whole organism	27666906	16344
Hymenoptera	1657	GBWI01	TSA	Philanthus triangulum	PRJNA252273	SAMN02870374	dev_stage: adult,tissue_type: whole organism	27356021	21729
Hymenoptera	1658	GBWO01	TSA	Trypoxylon figulus	PRJNA252286	SAMN02870436	dev_stage: adult,tissue_type: whole organism	31639291	19169
Hymenoptera	1659	GELG01	TSA	Diachasmimorpha longicaudata	PRJNA317427	SAMN04607348,SAMN04607357,SAMN04607362	isolation_source: IGEAF lab strain,tissue_type: whole body	28098438	51622
Hymenoptera	1660	GEZZ01	TSA	Diadromus collaris	PRJNA225661	SAMN02388840,SAMN05824024		50745110	50219
Hymenoptera	1661	GFAF01	TSA	Cotesia vestalis	PRJNA227317	SAMN02401328,SAMN05437583		36180596	43629
Hymenoptera	1662	GAPR01	TSA	Diadromus collaris	PRJNA225661	SAMN02388840	host: Plutella xylostella,tissue_type: venom gland	27331503	38277
Hymenoptera	1663	GAQF01	TSA	Cotesia vestalis	PRJNA227317	SAMN02401328	dev_stage: adult,host: Plutella xylostella,isolation_source: zhejiang province in China,tissue_type: venom gland	18367173	31146
Hymenoptera	1664	GAXY02	TSA	Leptopilina clavipes	PRJNA219570	SAMN02047179		22874142	21192
Hymenoptera	1665	GELL01	TSA	Megalopta genalis	PRJNA282469	SAMN03570372,SAMN03570373,SAMN03570374	isolation_source: Nests collected on Barro Colorado Island\, Panama,tissue_type: brain	142150050	102212
Hymenoptera	1666	GIWO01	TSA	Platyneura mayri	PRJNA672045	SAMN16554954,SAMN16554955		35330681	20469
Hymenoptera	1667	GIWP01	TSA	Micranisa ralianga	PRJNA672141	SAMN16559756,SAMN16559757		42751535	26385
Hymenoptera	1668	GJLB01	TSA	Encarsia suzannae	PRJNA737478	SAMN19696825,SAMN19696826,SAMN19696827		37897068	54762
Hymenoptera	1669	GJLI01	TSA	Encarsia suzannae	PRJNA737477	SAMN19696817,SAMN19696818,SAMN19696819		32086416	45986
Hymenoptera	1670	GIFU01	TSA	Diachasmimorpha longicaudata	PRJNA597569	SAMN13679402,SAMN13679403,SAMN13679404,SAMN13679405,SAMN13679406,SAMN13679407,SAMN13679408,SAMN13679409,SAMN13679410		231195744	161329
Hymenoptera	1671	GIWM01	TSA	Walkerella microcarpae	PRJNA672219	SAMN16560998,SAMN16560999		42636711	25899
Hymenoptera	1672	GIWN01	TSA	Odontofroggatia galili	PRJNA671819	SAMN16552186,SAMN16552187		49857034	42684
Hymenoptera	1673	GKBK01	TSA	Microctonus hyperodae	PRJNA841753	SAMN28613993,SAMN28613994,SAMN28613995,SAMN28613996,SAMN28613997,SAMN28613998,SAMN28613999,SAMN28614000,SAMN28614001,SAMN28614002,SAMN28614003,SAMN28614004,SAMN28614005,SAMN28614006,SAMN28614007,SAMN28614008,SAMN28614009,SAMN28614010,SAMN28614011,SAMN28614012,SAMN28614013		81349327	119249
Hymenoptera	1674	GKDY01	TSA	Colletes collaris	PRJNA889050	SAMN31231311	tissue_type: abdomen	56984833	49849
Hymenoptera	1675	GINJ01	TSA	Trissolcus basalis	PRJNA625932	SAMN14611800	dev_stage: adult,isolation_source: Laboratory colony,tissue_type: various	89344482	52659
Hymenoptera	1676	GINK01	TSA	Trissolcus basalis	PRJNA625932	SAMN14611800	dev_stage: adult,isolation_source: Laboratory colony,tissue_type: various	79167682	37451
Hymenoptera	1677	GINM01	TSA	Trissolcus basalis	PRJNA625932	SAMN14611800	dev_stage: adult,isolation_source: Laboratory colony,tissue_type: various	95428673	44702
Hymenoptera	1678	GINL01	TSA	Trissolcus basalis	PRJNA625932	SAMN14611800	dev_stage: adult,isolation_source: Laboratory colony,tissue_type: various	72864610	37792
Hymenoptera	1679	GINN01	TSA	Trissolcus basalis	PRJNA625932	SAMN14611800	dev_stage: adult,isolation_source: Laboratory colony,tissue_type: various	58351952	41692
Hymenoptera	1680	GINO01	TSA	Trissolcus basalis	PRJNA625932	SAMN14611800	dev_stage: adult,isolation_source: Laboratory colony,tissue_type: various	50704465	35405
Hymenoptera	1681	GEAQ01	TSA	Podagrionini sp. AD-2015	PRJNA299163	SAMN04201514	dev_stage: adult,tissue_type: whole organism	32088553	22629
Hymenoptera	1682	GAZV01	TSA	Apis mellifera	PRJNA238833	SAMN02671243	tissue_type: midgut	80253505	53516
Hymenoptera	1683	GEAP01	TSA	Glyphomerus stigma	PRJNA299162	SAMN04201513	dev_stage: adult,tissue_type: whole organism	34239595	23027
Hymenoptera	1684	GHHE01	TSA	Microplitis mediator	PRJNA524252	SAMN11019679,SAMN11019681,SAMN11019687,SAMN11019689,SAMN11019696,SAMN11019697		134037842	123911
Hymenoptera	1685	GHUP01	TSA	Leptopilina heterotoma	PRJNA543334	SAMN11662592	dev_stage: adult,tissue_type: whole-body	159273557	158672
Hymenoptera	1686	GISX01	TSA	Leptopilina boulardi	PRJNA648443	SAMN15642270	dev_stage: adult,tissue_type: Whole Body	150915454	161275
Hymenoptera	1687	GITC01	TSA	Leptopilina boulardi	PRJNA648463	SAMN15642271	dev_stage: adult,tissue_type: whole body	275170430	207444
Hymenoptera	1688	GIFW01	TSA	Colletes gigas	PRJNA512939	SAMN10690949	host: Camellia oleifera,isolation_source: wild captured,tissue_type: body	50080041	18405
Hymenoptera	1689	GBYB01	TSA	Fopius arisanus	PRJNA259570	SAMN03010495,SAMN03010496,SAMN03010497,SAMN03010498		50620881	15346
Hymenoptera	1690	GBMC01	TSA	Trichogramma evanescens	PRJNA252243	SAMN02870432	dev_stage: adult,tissue_type: whole organism	28660627	21933
Hymenoptera	1691	GBVV01	TSA	Spalangia cameroni	PRJNA252176	SAMN02870400	dev_stage: adult,tissue_type: whole organism	25727213	27735
Hymenoptera	1692	GBWB01	TSA	Philocaenus barbarus	PRJNA252152	SAMN02870375	dev_stage: adult,isolation_source: reared from fig,tissue_type: whole organism	28270258	19995
Hymenoptera	1693	GFOP01	TSA	Lepidotrigona ventralis	PRJNA388008	SAMN07166497,SAMN07166570		112018297	134549
Hymenoptera	1694	GBLT01	TSA	Perilampus aeneus	PRJNA252318	SAMN02870373	dev_stage: adult,tissue_type: whole organism	36522282	29517
Hymenoptera	1695	GBMI01	TSA	Podagrion pachymerum	PRJNA252219	SAMN02870380	dev_stage: adult,isolation_source: reared from Mantis religiosa ootheca,tissue_type: whole organism	27082285	28250
Hymenoptera	1696	GBMM01	TSA	Tamarixia radiata	PRJNA252131	SAMN02870420	dev_stage: adult,tissue_type: whole organism	43384368	35442
Hymenoptera	1697	GBMN01	TSA	Eupelmus urozonus	PRJNA252250	SAMN02870299	dev_stage: adult,isolation_source: reared from galls of Andricus quercuscalicis,tissue_type: whole organism	43355792	40143
Hymenoptera	1698	GBNA01	TSA	Otitesella tsamvi	PRJNA252151	SAMN02870361	dev_stage: adult,isolation_source: reared from fig,tissue_type: whole organism	35315859	34424
Hymenoptera	1699	GBNE01	TSA	Leptomastix dactylopii	PRJNA252201	SAMN02870327	dev_stage: adult,tissue_type: whole organism	31392672	35463
Hymenoptera	1700	GBOV01	TSA	Philotrypesis parca	PRJNA252155	SAMN02870377	dev_stage: adult,isolation_source: reared from fig,tissue_type: whole organism	31771081	24491
Hymenoptera	1701	GBPA01	TSA	Bootanomyia dorsalis	PRJNA252195	SAMN02870223	dev_stage: adult,tissue_type: whole organism	24091485	27452
Hymenoptera	1702	GBPD01	TSA	Sycophila biguttata	PRJNA252140	SAMN02870414	dev_stage: adult,isolation_source: reared from galls of Andricus quercuscalicis,tissue_type: whole organism	30918306	25390
Hymenoptera	1703	GBPF01	TSA	Theocolax elegans	PRJNA252160	SAMN02870427	dev_stage: adult,tissue_type: whole organism	28383743	18918
Hymenoptera	1704	GBQC01	TSA	Eurytoma brunniventris	PRJNA252308	SAMN02870300	dev_stage: adult,isolation_source: reared from galls of Andricus quercuscalicis,tissue_type: whole organism	28297023	25590
Hymenoptera	1705	GBTH01	TSA	Courtella sp. AD-2014	PRJNA252120	SAMN02870269	dev_stage: adult,isolation_source: ex planted Ficus bizanae,tissue_type: whole organism	24861298	37863
Hymenoptera	1706	GBTK01	TSA	Aphelinus abdominalis	PRJNA252351	SAMN02870213	dev_stage: adult,tissue_type: whole organism	33122112	39852
Hymenoptera	1707	GBTR01	TSA	Tanaostigmodes howardii	PRJNA252177	SAMN02870421	dev_stage: adult,tissue_type: whole organism	21903707	22161
Hymenoptera	1708	GBTW01	TSA	Elisabethiella stueckenbergi	PRJNA252158	SAMN02870289	dev_stage: adult,isolation_source: reared from fig,tissue_type: whole organism	31111466	25865
Hymenoptera	1709	GBUD01	TSA	Oodera sp. AD-2014	PRJNA252356	SAMN02870355	dev_stage: adult,isolation_source: reared from wood of Acacia sp.,tissue_type: whole organism	29641880	25039
Hymenoptera	1710	GBUE01	TSA	Brasema neomexicana	PRJNA252133	SAMN02870226	dev_stage: adult,tissue_type: whole organism	24008418	33357
Hymenoptera	1711	GBUU01	TSA	Ormyrus sp. AD-2014	PRJNA252239	SAMN02870358	dev_stage: adult,isolation_source: reared from galls of Andricus quercuscalicis,tissue_type: whole organism	24623022	27665
Hymenoptera	1712	GBVC01	TSA	Metaphycus flavus	PRJNA252130	SAMN02870340	dev_stage: adult,tissue_type: whole organism	17292933	19268
Hymenoptera	1713	GBVN01	TSA	Encarsia formosa	PRJNA252167	SAMN02870290	dev_stage: adult,tissue_type: whole organism	36966153	47852
Hymenoptera	1714	GBVR01	TSA	Lariophagus distinguendus	PRJNA252174	SAMN02870324	dev_stage: adult,tissue_type: whole organism	23775614	24553
Hymenoptera	1715	GBWK01	TSA	Leucospis dorsigera	PRJNA252311	SAMN02870329	dev_stage: adult,tissue_type: whole organism	35036790	33660
Hymenoptera	1716	GBWL01	TSA	Pachycrepoideus vindemmiae	PRJNA252316	SAMN02870363	dev_stage: adult,tissue_type: whole organism	30694570	30591
Hymenoptera	1717	GCUN01	TSA	Eucharis adscendens	PRJNA272307	SAMN03287652	dev_stage: adult,tissue_type: whole organism	31423673	22145
Hymenoptera	1718	GCUU01	TSA	Elasmus sp. AD-2014	PRJNA272303	SAMN03287648	dev_stage: adult,tissue_type: whole organism	28826735	29989
Hymenoptera	1719	GFLW01	TSA	Aphidius ervi	PRJNA377544	SAMN06639958,SAMN06639959,SAMN06639960,SAMN06639961,SAMN06639962,SAMN06639963		91701815	135659
Hymenoptera	1720	GFOZ01	TSA	Nasonia giraulti	PRJNA339536	SAMN05894238	dev_stage: Adult female,host: Sarcophaga bullata,isolation_source: Lab strain,tissue_type: Venom gland and venom reservoir	633927	865
Hymenoptera	1721	GFPA01	TSA	Urolepis rufipes	PRJNA339536	SAMN05894235	dev_stage: Adult female,host: Sarcophaga bullata,isolation_source: Lab strain,tissue_type: Venom gland and venom reservoir	827985	1232
Hymenoptera	1722	GFPB01	TSA	Trichomalopsis sarcophagae	PRJNA339536	SAMN05894236	dev_stage: Adult female,host: Sarcophaga bullata,isolation_source: Lab strain,tissue_type: Venom gland and venom reservoir	692070	1040
Hymenoptera	1723	GFPC01	TSA	Nasonia vitripennis	PRJNA339536	SAMN05894237	dev_stage: Adult female,host: Sarcophaga bullata,isolation_source: Lab strain,tissue_type: Venom gland and venom reservoir	664464	864
Hymenoptera	1724	GFZI01	TSA	Microplitis tuberculifer	PRJNA416404	SAMN07956009	tissue_type: whole body	75948323	64576
Hymenoptera	1725	GGEJ01	TSA	Copidosoma sosares	PRJNA427910	SAMN08275836	host: Depressaria pastinacella,tissue_type: whole eggs	5941858	6654
Hymenoptera	1726	ICPS01	TSA	Bombus ignitus	PRJDB9797	SAMD00223927,SAMD00223928,SAMD00223929,SAMD00223930,SAMD00223931,SAMD00223932,SAMD00223933,SAMD00223934,SAMD00223935,SAMD00223936	tissue_type: Brain	256567584	132255
Hymenoptera	1727	GBLM01	TSA	Cosmocomoidea triguttata	PRJNA252118	SAMN02870304	dev_stage: adult,tissue_type: whole organism	19412001	16555
Hymenoptera	1728	GBLO01	TSA	Cosmocomoidea morgani	PRJNA252135	SAMN02870302	dev_stage: adult,tissue_type: whole organism	14335505	16340
Hymenoptera	1729	GGCK01	TSA	Microplitis mediator	PRJNA396461	SAMN07426834,SAMN07426835,SAMN07426836,SAMN07426837		33227382	18883
Hymenoptera	1730	GAJA01	TSA	Leptopilina boulardi	PRJNA202369			30425812	21560
Hymenoptera	1731	GAJC01	TSA	Leptopilina heterotoma	PRJNA202370			48051477	31399
Hymenoptera	1732	GAXN01	TSA	Sceliphron caementarium	PRJNA195615	SAMN01995841		150417084	66575
Hymenoptera	1733	GAIW01	TSA	Ganaspis sp. G1	PRJNA189658	SAMN01923004		41319897	27074
Hymenoptera	1734	GBCU01	TSA	Aphidius ervi	PRJNA235942	SAMN02592762,SAMN02592763		19560	20
Hymenoptera	1735	GAKG01	TSA	Cotesia vestalis	PRJNA186892	SAMN01892541		27114579	30024
Hymenoptera	1736	GAUP02	TSA	Cotesia vestalis	PRJNA219545	SAMN02047178		23742557	26644
Hymenoptera	1737	GCDX01	TSA	Psyttalia concolor	PRJNA262710	SAMN03085503	tissue_type: Venom apparatus	15790126	14749
Hymenoptera	1738	GCEQ01	TSA	Psyttalia lounsburyi	PRJNA262711	SAMN03085504,SAMN03085507		27782886	15881
Hymenoptera	1739	GDJM01	TSA	Cotesia rubecula	PRJNA289731	SAMN03857491	tissue_type: head	85930017	38830
Hymenoptera	1740	GECN01	TSA	Diachasma alloeum	PRJNA283787	SAMN03656147,SAMN03656148		112635971	131607
Hymenoptera	1741	GECT01	TSA	Pteromalus puparum	PRJNA276955	SAMN03382593	host: Pieris rapae,isolation_source: lab culture,tissue_type: whole female adults\, venom glands and female body carcasses	34842433	39468
Hymenoptera	1742	GAGH01	TSA	Osmia cornuta	PRJNA185987	SAMN01906577		64623098	83098
Hymenoptera	1743	GALO01	TSA	Apis mellifera carnica	PRJNA209400	SAMN02212676		149740294	52177
Hymenoptera	1744	GBEB01	TSA	Nasonia vitripennis	PRJNA240970	SAMN02687583	dev_stage: adult,tissue_type: head	102421916	30223
Hymenoptera	1745	GBEC01	TSA	Nasonia giraulti	PRJNA241010	SAMN02687895	tissue_type: head	101871380	29641
Hymenoptera	1746	GBEU01	TSA	Telenomus podisi	PRJNA246261	SAMN02746150	dev_stage: adults,host: stink bug,tissue_type: whole body	55027228	51106
Hymenoptera	1747	GKSC01	TSA	Bombus dahlbomii	PRJNA1035009	SAMN38080480	dev_stage: adult,isolation_source: Fuchsia magellanica near lakeshore at Puerto Blest\, Argentina,tissue_type: thoracic muscle	28281093	19179
Hymenoptera	1748	GKSL01	TSA	Tetragonisca fiebrigi	PRJNA1021589	SAMN37563218	dev_stage: Adult,isolation_source: Experimental Field of the Universidad de Buenos Aires - Argentina,tissue_type: Pool of antennae and proboscis	167630458	197505
Hymenoptera	1749	GKLQ01	TSA	Apis mellifera	PRJNA943259	SAMN33714800	tissue_type: Hypopharyngeal Gland	47454562	41387
Hymenoptera	1750	GKLR01	TSA	Geotrigona acapulconis	PRJNA943259	SAMN33714801	tissue_type: Hypopharyngeal Gland	58161314	48144
Hymenoptera	1751	GBPP01	TSA	Dioxys cinctus	PRJNA252246	SAMN02870282	dev_stage: adult,tissue_type: whole organism	44526242	29227
Hymenoptera	1752	GBPZ01	TSA	Coelioxys conoideus	PRJNA252269	SAMN02870266	dev_stage: adult,tissue_type: whole organism	33319440	31666
Coleoptera	1753	AAJJ01	WGS	Tribolium castaneum	PRJNA12540	SAMN02953634		152101721	9708
Coleoptera	1754	AQHT01	WGS	Anoplophora glabripennis	PRJNA167479	SAMN02222868	dev_stage: larva,isolation_source: whole larva	602426910	91083
Coleoptera	1755	AYNB01	WGS	Leptinotarsa decemlineata	PRJNA171749	SAMN02376991	isolation_source: whole organism	678271452	311436
Coleoptera	1756	JENH01	WGS	Agrilus planipennis	PRJNA230921	SAMN02439909	dev_stage: adult,host: Fraxinus pennsylvanica (green ash),isolation_source: infested green ash trees in a residential area,tissue_type: entire body	252626949	75412
Coleoptera	1757	JHOM01	WGS	Onthophagus taurus	PRJNA167478	SAMN02628949	dev_stage: adult,isolation_source: collected directly from the wild several months prior to extraction,tissue_type: whole body	238600829	45207
Coleoptera	1758	BHEG01	WGS	Harmonia axyridis	PRJDB3183	SAMD00020366		422830650	7485
Coleoptera	1759	JABDTM01	WGS	Tenebrio molitor	PRJNA579236	SAMN13295117	isolation_source: laboratory colony,tissue_type: whole head	280780514	31390
Coleoptera	1760	CAJYCY01	WGS	Labidopullus appendiculatus	PRJEB46387	SAMN07451678	isolation_source: whole insect	1372489	122
Coleoptera	1761	CAJRHG01	WGS	Tenebrio molitor	PRJEB44755	SAMEA8692190		287931689	111
Coleoptera	1762	CAJRHG02	WGS	Tenebrio molitor	PRJEB44755	SAMEA8692190		287931689	112
Coleoptera	1763	CAJOSL01	WGS	Pyrochroa serraticornis	PRJEB43484	SAMEA7524259		5180728	29
Coleoptera	1764	PPTJ01	WGS	Sitophilus oryzae	PRJNA431034	SAMN08382431	dev_stage: adult,isolation_source: rice,tissue_type: gonads	651856124	17786
Coleoptera	1765	PXJM01	WGS	Diabrotica virgifera virgifera	PRJNA432972	SAMN08631342	dev_stage: adult,isolation_source: laboratory colony,tissue_type: whole insect	1850759093	579519
Coleoptera	1766	CAJVRY01	WGS	Pterostichus madidus	PRJEB46627	SAMEA7520318		219914	8
Coleoptera	1767	JAAAKC01	WGS	Aenictocupidus jacobsonorum	PRJNA397425	SAMN07457118	isolation_source: wild caught,tissue_type: whole insect	178224308	77446
Coleoptera	1768	JAADJY01	WGS	Chrysina resplendens	PRJNA341359	SAMN06220490	tissue_type: whole insect	611439635	113068
Coleoptera	1769	JAGUCG01	WGS	Ips nitidus	PRJNA722788	SAMN18793407	host: Picea crassifolia	345004524	416
Coleoptera	1770	CAJVAY01	WGS	Ocypus olens	PRJEB45833	SAMEA7520211		13366396	168
Coleoptera	1771	CAJVRQ01	WGS	Apoderus coryli	PRJEB46626	SAMEA7520690		5649329	108
Coleoptera	1772	CAKJVG01	WGS	Phaedon cochleariae	PRJEB47900	SAMEA10332735		869734947	19
Coleoptera	1773	CAKJVG02	WGS	Phaedon cochleariae	PRJEB47900	SAMEA10332735		202822	2
Coleoptera	1774	CAKJVG03	WGS	Phaedon cochleariae	PRJEB47900	SAMEA10332735		202822	2
Coleoptera	1775	CAKOBO01	WGS	Philonthus cognatus	PRJEB51381	SAMEA8603235		15974715	32
Coleoptera	1776	CAKXYW01	WGS	Melolontha melolontha	PRJEB51927	SAMEA7524378		10223653	44
Coleoptera	1777	CAKZFB01	WGS	Rutpela maculata	PRJEB52068	SAMEA7521529		20582664	182
Coleoptera	1778	CAKZFM01	WGS	Rutpela maculata	PRJEB52069	SAMEA7521529		1667604102	17927
Coleoptera	1779	CALLYI01	WGS	Halyzia sedecimguttata	PRJEB52233	SAMEA8563708		909380280	3038
Coleoptera	1780	CALNDA01	WGS	Halyzia sedecimguttata	PRJEB52234	SAMEA8563708		10489019	28
Coleoptera	1781	CALYCD01	WGS	Chrysolina oricalcia	PRJEB53644	SAMEA7520950		301753266	7836
Coleoptera	1782	CALYCE01	WGS	Chrysolina oricalcia	PRJEB53643	SAMEA7520950		2404442	46
Coleoptera	1783	JAODAH01	WGS	Coproporus ventriculus	PRJNA342850	SAMN05833265	isolation_source: whole insect,tissue_type: whole insect	302174007	355599
Coleoptera	1784	JAODFZ01	WGS	Deinopsis erosa	PRJNA361286	SAMN06229936	isolation_source: whole insect; wild caught,tissue_type: whole insect	175684349	148989
Coleoptera	1785	JAODGA01	WGS	Drusilla canaliculata	PRJNA397214	SAMN07451683	isolation_source: whole insect; wild caught,tissue_type: whole insect	332694839	391796
Coleoptera	1786	JAODGB01	WGS	Earota dentata	PRJNA361303	SAMN06230016	isolation_source: whole insect; wild caught,tissue_type: whole insect	208680830	251233
Coleoptera	1787	JAODGD01	WGS	Ecitomorpha arachnoides	PRJNA352556	SAMN06339309	isolation_source: whole insect,tissue_type: whole insect	216635644	232416
Coleoptera	1788	JAODGE01	WGS	Ecitophya simulans	PRJNA342851	SAMN05833357	isolation_source: whole insect,tissue_type: whole insect	195817246	191004
Coleoptera	1789	JAODOX01	WGS	Dalotia coriaria	PRJNA342849	SAMN05833264	isolation_source: whole insect,tissue_type: whole insect	133881084	97773
Coleoptera	1790	JAKYJV01	WGS	Anthonomus grandis	PRJNA807391	SAMN21902058	dev_stage: adult,host: Gossypium hirsutum (commercial cotton),tissue_type: Whole Body	371797639	6139
Coleoptera	1791	JAKYJU01	WGS	Anthonomus grandis	PRJNA767408	SAMN21902058	dev_stage: adult,host: Gossypium hirsutum (commercial cotton),tissue_type: Whole Body	861582100	1796
Coleoptera	1792	WMPA01	WGS	Harmonia axyridis	PRJNA579455	SAMN13111588	isolation_source: colony maintained at Beijing Academy of Agriculture and Forestry Sciences Laboratory; originally isolated from cotton fields on the experimental campus of BAAFS\, Beijing\, China\, in May 2013,tissue_type: adult body	417140630	2183
Coleoptera	1793	WSZQ01	WGS	Weissflogia rhopalogaster	PRJNA397445	SAMN07457425	isolation_source: wild caught,tissue_type: whole insect	233436547	73332
Coleoptera	1794	WUUV01	WGS	Alaus oculatus	PRJNA578932	SAMN13087576	tissue_type: whole insect	188381324	222737
Coleoptera	1795	WYDF01	WGS	Adranes taylori	PRJNA397423	SAMN07456602	isolation_source: whole insect,tissue_type: whole insect	887888497	113285
Coleoptera	1796	CASHZR01	WGS	Callosobruchus maculatus	PRJEB60338	SAMEA5215851		1012329419	10661
Coleoptera	1797	CASGHU01	WGS	Crepidodera aurea	PRJEB60253	SAMEA10167050		3301979	39
Coleoptera	1798	CASGHO01	WGS	Crepidodera aurea	PRJEB60252	SAMEA10167050		502704185	3319
Coleoptera	1799	JAROYD01	WGS	Dynastes tityus	PRJNA815811	SAMN30679448	isolation_source: whole adult,tissue_type: muscle	697772684	51
Coleoptera	1800	JAROYC01	WGS	Dynastes hyllus	PRJNA815811	SAMN30679450	isolation_source: whole adult,tissue_type: muscle	622815461	325
Coleoptera	1801	JAROYE01	WGS	Dynastes maya	PRJNA815811	SAMN30679447	isolation_source: captive bred,tissue_type: muscle	719212125	443
Coleoptera	1802	JAROYF01	WGS	Dynastes grantii	PRJNA815811	SAMN30679449	isolation_source: whole adult,tissue_type: muscle	689260932	552
Coleoptera	1803	JABFTP01	WGS	Cryptolaemus montrouzieri	PRJNA626074	SAMN14615318	dev_stage: adult,isolation_source: lab-reared,tissue_type: whole body of male adult	988106770	398
Coleoptera	1804	BIYB01	WGS	Luciola cruciata	PRJDB7197	SAMD00132156	dev_stage: adult	662558686	3303
Coleoptera	1805	CALUEO01	WGS	Callosobruchus chinensis	PRJEB52276	SAMEA14079430		1402444044	9126
Coleoptera	1806	LWHI01	WGS	Lysinibacillus sphaericus	PRJNA315683	SAMN04568413	host: Coleopteran	4668842	3
Coleoptera	1807	LJCH01	WGS	Nicrophorus vespilloides	PRJNA284849	SAMN03733533	dev_stage: wandering larva,isolation_source: Moore Laboratory-UGA-Outbred Laboratory Colony,tissue_type: Whole Larva	195291274	4660
Coleoptera	1808	CANUEQ01	WGS	Callosobruchus analis	PRJEB58693	SAMEA112281535		1918300402	24484
Coleoptera	1809	LJIG01	WGS	Oryctes borbonicus	PRJNA293509	SAMN04005096	tissue_type: whole animal	423765647	26405
Coleoptera	1810	AAJJ02	WGS	Tribolium castaneum	PRJNA12540	SAMN02953634		152413474	7058
Coleoptera	1811	MWYT01	WGS	Beauveria bassiana	PRJNA378127	SAMN06480073	host: Coleoptera,isolation_source: adult insect	34560348	35
Coleoptera	1812	PGDR01	WGS	Bacillus thuringiensis serovar japonensis	PRJNA395643	SAMN07955878	host: Coleoptera	6326962	188
Coleoptera	1813	PGDX01	WGS	Bacillus thuringiensis serovar morrisoni	PRJNA395643	SAMN07955872	host: Coleoptera	6052434	217
Coleoptera	1814	PGEF01	WGS	Bacillus thuringiensis serovar japonensis	PRJNA395643	SAMN07955881	host: Coleoptera	6319882	276
Coleoptera	1815	PGED01	WGS	Bacillus thuringiensis serovar sotto	PRJNA395643	SAMN07955880	host: Coleoptera	5858176	348
Coleoptera	1816	NBZA01	WGS	Aleochara bilineata	PRJNA378164	SAMN06611084	isolation_source: Lab Strain,tissue_type: Whole Body	85899700	33003
Coleoptera	1817	RXPK01	WGS	Protaetia brevitarsis	PRJNA477715	SAMN09478267	dev_stage: Pupa,isolation_source: Laboratory population,tissue_type: Whole Pupa	1143923906	5266
Coleoptera	1818	SMLS01	WGS	Popillia japonica	PRJNA514809	SAMN10734816	dev_stage: adult,tissue_type: leg	529295032	81484
Coleoptera	1819	SSSI01	WGS	Oryzaephilus surinamensis	PRJNA356192	SAMN06433610	tissue_type: whole body	104008747	10890
Coleoptera	1820	APGL01	WGS	Dendroctonus ponderosae	PRJNA179493	SAMN01121786		212775130	40744
Coleoptera	1821	CACRWH01	WGS	Marronus borbonicus	PRJEB34604	SAMEA6168362		412560637	16192
Coleoptera	1822	APGK01	WGS	Dendroctonus ponderosae	PRJNA162621	SAMN01121785	dev_stage: pupa,host: Pinus contorta,isolation_source: bolt of a lodgepole pine tree felled from along the Kay Kay Forest Service Road	201821862	59583
Coleoptera	1823	CAACVG01	WGS	Callosobruchus maculatus	PRJEB30475	SAMEA5215503		1007816681	15778
Coleoptera	1824	CAJOSM01	WGS	Pyrochroa serraticornis	PRJEB43483	SAMEA7524259		226804794	1337
Coleoptera	1825	AGRH01	WGS	Priacma serrata	PRJNA74387	SAMN02953805		12078284	2934
Coleoptera	1826	JAFIRS01	WGS	Gonioctena quinquepunctata	PRJNA701158	SAMN17849328	dev_stage: Pupa,host: Sorbus aucuparia,tissue_type: whole pupa	1731947787	10033
Coleoptera	1827	JADQWA01	WGS	Nebria ingens riversi	PRJNA671697	SAMN16885746	dev_stage: adult,isolation_source: Alpine seep,tissue_type: Whole body	147399399	1636
Coleoptera	1828	JAFFZR01	WGS	Lethrus apterus	PRJNA695433	SAMN17614387	dev_stage: adult,isolation_source: natural population,tissue_type: thorax muscle	286931630	66933
Coleoptera	1829	LBGY01	WGS	Hypothenemus hampei	PRJNA279497	SAMN03448479	host: Coffea arabica,isolation_source: coffee berry	151272366	15896
Coleoptera	1830	JAFMTC01	WGS	Nicrophorus orbicollis	PRJNA371654	SAMN06456624	dev_stage: larva,tissue_type: whole larva	192639440	14778
Coleoptera	1831	CAJPIB01	WGS	Rhagonycha fulva	PRJEB43727	SAMEA7520319		363526809	1319
Coleoptera	1832	CAJPIC01	WGS	Rhagonycha fulva	PRJEB43726	SAMEA7520319		142372	5
Coleoptera	1833	BNES01	WGS	Trypoxylus dichotomus	PRJDB10500	SAMD00244835		739405423	2347
Coleoptera	1834	CACRSI01	WGS	Ophraella communa	PRJEB35242	SAMEA6158348		774411302	7003
Coleoptera	1835	CACRWG01	WGS	Oryctes borbonicus	PRJEB34604	SAMEA6168363		411214373	14217
Coleoptera	1836	CAJYCP01	WGS	Platyusa sonomae	PRJEB46387	SAMN07461352	isolation_source: whole insect	1492063	163
Coleoptera	1837	CAJYCQ01	WGS	Oxypoda opaca	PRJEB46387	SAMN06230979	isolation_source: whole insect	1497231	181
Coleoptera	1838	CAJYCR01	WGS	Omalisus fontisbellaquei	PRJEB46387	SAMN10345862	isolation_source: wild specimen	1529137	91
Coleoptera	1839	CAJYCT01	WGS	Bembidion lapponicum	PRJEB46387	SAMN04276907		1266633	171
Coleoptera	1840	CAJYCV01	WGS	Pseudomimeciton antennatum	PRJEB46387	SAMN06218158	isolation_source: whole insect	1472610	70
Coleoptera	1841	CAJYCZ01	WGS	Sceptobius lativentris	PRJEB46387	SAMN07461286	isolation_source: whole insect	1301763	109
Coleoptera	1842	CAJYDD01	WGS	Bembidion nr. transversale OSAC:DRMaddison DNA3205	PRJEB46387	SAMN04276913		1417452	249
Coleoptera	1843	CAJYDE01	WGS	Pyrocoelia pectoralis	PRJEB46387	SAMN07357072		1426047	90
Coleoptera	1844	CAJYDG01	WGS	Ecitomorpha arachnoides	PRJEB46387	SAMN06339309	isolation_source: whole insect	1350066	96
Coleoptera	1845	CAJYCY02	WGS	Labidopullus appendiculatus	PRJEB46387	SAMN07451678	isolation_source: whole insect	1332357	154
Coleoptera	1846	JABDTM02	WGS	Tenebrio molitor	PRJNA579236	SAMN13295117	isolation_source: laboratory colony,tissue_type: whole head	294411165	31101
Coleoptera	1847	JAJJBS01	WGS	Diorhabda carinulata	PRJNA513507	SAMN23038877	dev_stage: adult,isolation_source: Palisade Insectary Laboratory Culture,tissue_type: Head\, Thorax\, Testes	315349852	1191
Coleoptera	1848	JAGFVK01	WGS	Tribolium confusum	PRJNA715483	SAMN18351025	isolation_source: lab strain,tissue_type: whole insect	305133470	170
Coleoptera	1849	CAJUUN01	WGS	Malachius bipustulatus	PRJEB45314	SAMEA7520537		542319742	1475
Coleoptera	1850	CAJVAZ01	WGS	Ocypus olens	PRJEB45834	SAMEA7520211		1026201292	7136
Coleoptera	1851	JAHBCN01	WGS	Listronotus oregonensis	PRJNA726155	SAMN18921935	dev_stage: adults,isolation_source: rearing colony,tissue_type: legs	1293280834	41689
Coleoptera	1852	CAJVRW01	WGS	Pterostichus madidus	PRJEB46628	SAMEA7520318		594613092	4352
Coleoptera	1853	CAJVRO01	WGS	Apoderus coryli	PRJEB46625	SAMEA7520690		392668169	554
Coleoptera	1854	CAJOSL02	WGS	Pyrochroa serraticornis	PRJEB43484	SAMEA7524259		5180728	29
Coleoptera	1855	JAEDXX01	WGS	Epicauta chinensis	PRJNA683094	SAMN17022221	isolation_source: grassland,tissue_type: whole body	151880834	870
Coleoptera	1856	MRBJ01	WGS	Aethina tumida	PRJNA256171	SAMN06036204	dev_stage: larva,host: Apis mellifera,isolation_source: 150 larvae	234344249	3063
Coleoptera	1857	JABVZV01	WGS	Lamprigera yunnana	PRJNA556754	SAMN12368425	tissue_type: whole body of female adult	1052929944	2684
Coleoptera	1858	JABVZW01	WGS	Abscondita terminalis	PRJNA556938	SAMN12385057	tissue_type: adult	499652588	3187
Coleoptera	1859	JABRWK01	WGS	Hypothenemus hampei	PRJNA626647	SAMN14646680		162571498	8198
Coleoptera	1860	JABAOJ01	WGS	Rhynchophorus ferrugineus	PRJNA524026	SAMN10995380	host: Phoenix dactylifera,tissue_type: Whole organism	782098041	4807
Coleoptera	1861	JACDRP01	WGS	Hycleus phaleratus	PRJNA390850	SAMN07251594	tissue_type: whole body	90869815	12877
Coleoptera	1862	JACDRQ01	WGS	Hycleus cichorii	PRJNA390850	SAMN07251593	tissue_type: whole body	99165299	13823
Coleoptera	1863	JACEGR01	WGS	Listronotus bonariensis	PRJNA640511	SAMN15324643	host: L. perenne x Lolium multiflorum,tissue_type: Whole adult	1112438712	22156
Coleoptera	1864	JAACXW01	WGS	Rhynchophorus ferrugineus	PRJNA601952	SAMN13762421	dev_stage: larva,host: Phoenix dactylifera,tissue_type: whole larva	588804506	24004
Coleoptera	1865	JAACXV01	WGS	Rhynchophorus ferrugineus	PRJNA599933	SAMN13762421	dev_stage: larva,host: Phoenix dactylifera,tissue_type: whole larva	589402552	24005
Coleoptera	1866	JABXWE01	WGS	Limonius californicus	PRJNA595620	SAMN13702270	isolation_source: ENVO:00001998	1072670101	115611
Coleoptera	1867	WOGI01	WGS	Leptinotarsa peninsularis	PRJNA580490	SAMN13161646	tissue_type: Thoracic muscle	558697164	220567
Coleoptera	1868	WOGJ01	WGS	Leptinotarsa juncta	PRJNA580490	SAMN13161647	tissue_type: Thoracic muscle	578212017	318560
Coleoptera	1869	WOGN01	WGS	Leptinotarsa texana	PRJNA580490	SAMN13161651	tissue_type: Thoracic muscle	640408317	169006
Coleoptera	1870	WOGO01	WGS	Leptinotarsa defecta	PRJNA580490	SAMN13161652	tissue_type: Thoracic muscle	623388812	177258
Coleoptera	1871	WOGP01	WGS	Leptinotarsa undecemlineata	PRJNA580490	SAMN13161653	tissue_type: Thoracic muscle	639105767	169047
Coleoptera	1872	WOGQ01	WGS	Leptinotarsa tumamoca	PRJNA580490	SAMN13161654	tissue_type: Thoracic muscle	578677183	212353
Coleoptera	1873	WOGR01	WGS	Leptinotarsa lineolata	PRJNA580490	SAMN13161655	tissue_type: Thoracic muscle	647430020	158590
Coleoptera	1874	JACGEL01	WGS	Elaeidobius kamerunicus	PRJNA637822	SAMN15158884	dev_stage: Imago,host: Oil Palm,isolation_source: flower,tissue_type: Whole Body	269635327	364527
Coleoptera	1875	JADDUH01	WGS	Ips typographus	PRJNA671615	SAMN16538706	host: Picea abies,tissue_type: Whole animal	236816287	272
Coleoptera	1876	JAEQML01	WGS	Pissodes strobi	PRJNA588625	SAMN13254964	dev_stage: Pupal,tissue_type: whole pupae	1831477878	144278
Coleoptera	1877	CAJVQO01	WGS	Cantharis rustica	PRJEB46423	SAMEA7524272		1289716	10
Coleoptera	1878	CAJVQQ01	WGS	Cantharis rustica	PRJEB46422	SAMEA7524272		417661400	792
Coleoptera	1879	JAJEOX01	WGS	Mylabris phalerata	PRJNA773621	SAMN22502685	tissue_type: body	135698563	299
Coleoptera	1880	JAHKBH01	WGS	Pachyrhynchus sulphureomaculatus	PRJNA731935	SAMN19302444	tissue_type: whole body	2051389195	4093
Coleoptera	1881	CAJUUM01	WGS	Malachius bipustulatus	PRJEB45315	SAMEA7520537		9006220	41
Coleoptera	1882	JAGJTL01	WGS	Calosoma granatense	PRJNA706924	SAMN18268104	dev_stage: adult,tissue_type: whole specimen	167871001	6044
Coleoptera	1883	CAKMYP01	WGS	Agrypnus murinus	PRJEB50665	SAMEA7701277		1216220439	5882
Coleoptera	1884	CAJVRY02	WGS	Pterostichus madidus	PRJEB46627	SAMEA7520318		206238	7
Coleoptera	1885	CAKMYN01	WGS	Agrypnus murinus	PRJEB50666	SAMEA7701277		6914721	152
Coleoptera	1886	CAKNZV01	WGS	Podabrus alpinus	PRJEB51187	SAMEA7520644		34171999	236
Coleoptera	1887	VVIM01	WGS	Photinus pyralis	PRJNA378805	SAMN08132578	dev_stage: adult,isolation_source: 4 pooled males wild caught,tissue_type: whole body	471511253	2160
Coleoptera	1888	PPTJ02	WGS	Sitophilus oryzae	PRJNA431034	SAMN08382431	dev_stage: adult,isolation_source: rice,tissue_type: gonads	770550206	2024
Coleoptera	1889	JAAGMG01	WGS	Streptomyces sp. SID14478	PRJNA603111	SAMN13919600	host: Coleoptera	9066559	1499
Coleoptera	1890	VTPC01	WGS	Ignelater luminosus	PRJNA418169	SAMN08125155	dev_stage: adult,tissue_type: whole body	842898625	91322
Coleoptera	1891	JAODVL01	WGS	Plagiodera versicolora	PRJNA497053	SAMN10246554	isolation_source: wild collected,tissue_type: whole insect	157911003	72767
Coleoptera	1892	CALYCE02	WGS	Chrysolina oricalcia	PRJEB53643	SAMEA7520950		2485352	60
Coleoptera	1893	CALYCD02	WGS	Chrysolina oricalcia	PRJEB53644	SAMEA7520950		328970316	8735
Coleoptera	1894	WUUV02	WGS	Alaus oculatus	PRJNA578932	SAMN13087576	tissue_type: whole insect	7311681	8363
Coleoptera	1895	JALKME01	WGS	Aethina tumida	PRJNA825646	SAMN27531685	dev_stage: adult,host: Apis mellifera (honey bee),tissue_type: whole body	207549811	3447
Coleoptera	1896	JAIRDN01	WGS	Leptinotarsa decemlineata	PRJNA750038	SAMN20427270	dev_stage: adult,tissue_type: Thoracic tissue	810459509	229
Coleoptera	1897	JAIRDO01	WGS	Leptinotarsa decemlineata	PRJNA750038	SAMN20427272	dev_stage: adult,tissue_type: Thoracic tissue	795614529	3420
Coleoptera	1898	JAIRDP01	WGS	Leptinotarsa decemlineata	PRJNA750038	SAMN20427269	dev_stage: adult,tissue_type: Thoracic tissue	874274271	189
Coleoptera	1899	CAKJVG04	WGS	Phaedon cochleariae	PRJEB47900	SAMEA10332735		202822	2
Coleoptera	1900	CAKOBO02	WGS	Philonthus cognatus	PRJEB51381	SAMEA8603235		15974715	32
Coleoptera	1901	CAKXYW02	WGS	Melolontha melolontha	PRJEB51927	SAMEA7524378		10223653	44
Coleoptera	1902	JAOVVJ01	WGS	Diorhabda elongata	PRJNA788886	SAMN24036813	dev_stage: adult,isolation_source: Lab Colony,tissue_type: Whole Body	485337276	277
Coleoptera	1903	JAHWXV01	WGS	Phrixothrix hirtus	PRJNA741915	SAMN19915163	isolation_source: Atlantic Forest,tissue_type: whole body	2897719934	2126083
Coleoptera	1904	JAENHH01	WGS	Trypoxylus dichotomus	PRJNA688811	SAMN17189503	isolation_source: artificial forest,tissue_type: throax muscle	636265192	417
Coleoptera	1905	JAGUCG02	WGS	Ips nitidus	PRJNA722788	SAMN18793407	host: Picea crassifolia	231406857	210
Coleoptera	1906	JAKCWA01	WGS	Tribolium freemani	PRJNA764226	SAMN21484546	dev_stage: late pupal stage,tissue_type: Whole body	300426119	3491
Coleoptera	1907	JAKCWB01	WGS	Zophobas atratus	PRJNA764250	SAMN21490463	dev_stage: Late pupal stage,tissue_type: Whole body	478145070	562
Coleoptera	1908	JALQSN01	WGS	Holotrichia oblita	PRJNA812706	SAMN26423073	dev_stage: larvae,tissue_type: all body	1415113966	1158
Coleoptera	1909	JAKYJU02	WGS	Anthonomus grandis grandis	PRJNA767408	SAMN21902058	dev_stage: adult,host: Gossypium hirsutum (commercial cotton),tissue_type: Whole Body	697539286	304
Coleoptera	1910	JALDAQ01	WGS	Monochamus saltuarius	PRJNA814433	SAMN26554040	host: Pinus koraiensis,tissue_type: complete insect	682219095	6125
Coleoptera	1911	JALKMD01	WGS	Aethina tumida	PRJNA825637	SAMN27531685	dev_stage: adult,host: Apis mellifera (honey bee),tissue_type: whole body	259967705	8
Coleoptera	1912	JANJPO01	WGS	Leptinotarsa decemlineata	PRJNA854273	SAMN29425965	tissue_type: whole-body	1008323064	298
Coleoptera	1913	PXJM02	WGS	Diabrotica virgifera virgifera	PRJNA432972	SAMN08631342	dev_stage: adult,isolation_source: laboratory colony,tissue_type: whole insect	1850692199	585680
Coleoptera	1914	JAPHNJ01	WGS	Diorhabda sublineata	PRJNA767483	SAMN21906101	dev_stage: adult,isolation_source: >200 individuals were collected in Sfax\, Tunisia from Tamarix and have been kept in lab culture maintained by Palisade Insectary since 2008.,tissue_type: Whole Body	456219552	310
Coleoptera	1915	JAOVUX01	WGS	Diorhabda carinulata	PRJNA788877	SAMN24024667	dev_stage: adult,isolation_source: Lab colony,tissue_type: Whole Body	415369604	68
Coleoptera	1916	JAOVUY01	WGS	Diorhabda carinulata	PRJNA887102	SAMN24024667	dev_stage: adult,isolation_source: Lab colony,tissue_type: Whole Body	367494966	1574
Coleoptera	1917	CANAHW01	WGS	Lagria hirta	PRJEB57606	SAMEA11025111		1300060	13
Coleoptera	1918	CANBKR01	WGS	Cantharis rufa	PRJEB57708	SAMEA7520947		328626	11
Coleoptera	1919	CANDYR01	WGS	Pterostichus niger	PRJEB57830	SAMEA14448385		589475222	1958
Coleoptera	1920	CANDYQ01	WGS	Pterostichus niger	PRJEB57831	SAMEA14448385		19959057	159
Coleoptera	1921	CANAHV01	WGS	Lagria hirta	PRJEB57605	SAMEA11025111		304305382	474
Coleoptera	1922	CANBKQ01	WGS	Cantharis rufa	PRJEB57709	SAMEA7520947		339657914	1014
Coleoptera	1923	CANDXC01	WGS	Agrilus cyanescens	PRJEB57758	SAMEA10979039		260942280	1330
Coleoptera	1924	CAJRHG03	WGS	Tenebrio molitor	PRJEB44755	SAMEA8692190		287839991	111
Coleoptera	1925	CALYMX01	WGS	Phosphuga atrata	PRJEB53720	SAMEA7520321		1139234133	7153
Coleoptera	1926	CALYJC01	WGS	Nebria brevicollis	PRJEB53867	SAMEA7520209		223348220	1937
Coleoptera	1927	CAKJTU04	WGS	Ceutorhynchus assimilis	PRJEB47903	SAMEA10332706		7915458	28
Coleoptera	1928	CAKJVH03	WGS	Phyllotreta striolata	PRJEB47901	SAMEA10332715		4916595	40
Coleoptera	1929	CAKJVB03	WGS	Diabrotica balteata	PRJEB47897	SAMEA10332732		39788120	397
Coleoptera	1930	CALYJB01	WGS	Nebria brevicollis	PRJEB53866	SAMEA7520209		33735225	409
Coleoptera	1931	CALYMW01	WGS	Phosphuga atrata	PRJEB53719	SAMEA7520321		53385838	571
Coleoptera	1932	CAKMHV01	WGS	Psylliodes chrysocephala	PRJEB47896	SAMEA10332718		7355861	9
Coleoptera	1933	CAKXYR01	WGS	Polydrusus cervinus	PRJEB51933	SAMEA9359416		62359	3
Coleoptera	1934	JAIOKQ01	WGS	Oryctes rhinoceros	PRJNA752921	SAMN20667765	dev_stage: adult,isolation_source: pheromone trap,tissue_type: Muscle (legs and thorax)	377356435	1013
Coleoptera	1935	CAKOGB01	WGS	Leistus spinibarbis	PRJEB51583	SAMEA9359424		203762999	1905
Coleoptera	1936	CAKOGD01	WGS	Leistus spinibarbis	PRJEB51584	SAMEA9359424		7932475	64
Coleoptera	1937	CAKOBG01	WGS	Philonthus cognatus	PRJEB51382	SAMEA8603235		909491733	1091
Coleoptera	1938	CAKXYS01	WGS	Polydrusus cervinus	PRJEB51934	SAMEA9359416		681549653	2122
Coleoptera	1939	CAKXYX01	WGS	Melolontha melolontha	PRJEB51928	SAMEA7524378		1504820289	6088
Coleoptera	1940	CAKNZT01	WGS	Podabrus alpinus	PRJEB51186	SAMEA7520644		741844795	3388
Coleoptera	1941	CALNHX01	WGS	Agriotes lineatus	PRJEB47908	SAMEA13407341		1536774898	14144
Coleoptera	1942	CALUEJ01	WGS	Nebria salina	PRJEB53511	SAMEA7524273		219579625	1418
Coleoptera	1943	CALUEK01	WGS	Nebria salina	PRJEB53510	SAMEA7524273		32029191	530
Coleoptera	1944	CAJRAZ01	WGS	Coccinella septempunctata	PRJEB44629	SAMEA7520205		656775	14
Coleoptera	1945	CAJUZD01	WGS	Adalia bipunctata	PRJEB45686	SAMEA9089055		25775280	107
Coleoptera	1946	CAJYDI01	WGS	Eriopis connexa	PRJEB46387	SAMN06761693		1070326	238
Coleoptera	1947	CAJZBN01	WGS	Harmonia axyridis	PRJEB47373	SAMEA7520208		250258	5
Coleoptera	1948	CAJZBD01	WGS	Harmonia axyridis	PRJEB47374	SAMEA7520208		407540372	418
Coleoptera	1949	BHEC01	WGS	Coccinella septempunctata	PRJDB7050	SAMD00119387		514957465	55573
Coleoptera	1950	BHEG02	WGS	Harmonia axyridis	PRJDB3183	SAMD00020366		434973992	18515
Coleoptera	1951	CAJRBA01	WGS	Coccinella septempunctata	PRJEB44628	SAMEA7520205		389073761	182
Coleoptera	1952	BHEE01	WGS	Harmonia axyridis	PRJDB7050	SAMD00119384		581414070	50762
Coleoptera	1953	CAJUZC01	WGS	Adalia bipunctata	PRJEB45687	SAMEA9089055		357820147	1048
Coleoptera	1954	QCWK01	WGS	Harmonia axyridis	PRJNA437351	SAMN08660877	dev_stage: adult,tissue_type: whole body	10440573	95
Coleoptera	1955	BHED01	WGS	Harmonia axyridis	PRJDB7050	SAMD00119385		510551820	50274
Coleoptera	1956	BHEF01	WGS	Harmonia axyridis	PRJDB7050	SAMD00119386		557776117	44316
Coleoptera	1957	JACDNR01	WGS	Propylea japonica	PRJNA498898	SAMN10336832	host: cotton,isolation_source: colony maintained at Cotton Research Institute\, Chinese Academy of Agricultural Sciences,tissue_type: body	851227647	1074
Coleoptera	1958	JAIFOV01	WGS	Novius pumilus	PRJNA626074	SAMN20691735	isolation_source: feeding on scale insects	182418340	942
Coleoptera	1959	DWUO01	WGS	Propylea japonica	PRJNA606954	SAMN10336832	host: cotton,isolation_source: colony maintained at Cotton Research Institute\, Chinese Academy of Agricultural Sciences,tissue_type: body	730974113	1463980
Coleoptera	1960	CALPBS01	WGS	Ophonus ardosiacus	PRJEB52910	SAMEA7746467		3654271	54
Coleoptera	1961	CALPBP01	WGS	Ophonus ardosiacus	PRJEB52909	SAMEA7746467		884352981	2769
Coleoptera	1962	JAJTJO01	WGS	Dendroctonus valens	PRJNA765904	SAMN21591519	isolation_source: Tunlanchuan Forest Station,tissue_type: adult body	322406506	922
Coleoptera	1963	CANNYK01	WGS	Agonum fuliginosum	PRJEB58062	SAMEA8603240		20987324	74
Coleoptera	1964	CANNYL01	WGS	Agonum fuliginosum	PRJEB58063	SAMEA8603240		626012494	2094
Coleoptera	1965	JAJBZR01	WGS	Chrysomela aeneicollis	PRJNA693623	SAMN22136698	host: willow,tissue_type: whole beetle	353918979	2036
Coleoptera	1966	CAMAMT01	WGS	Elaeidobius kamerunicus	PRJEB54717	SAMEA110363998		222683	932
Coleoptera	1967	WMPA02	WGS	Harmonia axyridis	PRJNA579455	SAMN13111588	isolation_source: colony maintained at Beijing Academy of Agriculture and Forestry Sciences Laboratory; originally isolated from cotton fields on the experimental campus of BAAFS\, Beijing\, China\, in May 2013,tissue_type: adult body	415312956	1894
Coleoptera	1968	CANTFG01	WGS	Elmis aenea	PRJEB58378	SAMEA7521014		24219952	324
Coleoptera	1969	CANTFI01	WGS	Elmis aenea	PRJEB58377	SAMEA7521014		469197094	5529
Coleoptera	1970	JAPTHL01	WGS	Meloe dianella	PRJNA867391	SAMN30196839	isolation_source: forest,tissue_type: abdomen	100078520	150
Coleoptera	1971	JAPAGP01	WGS	Dastarcus helophoroides	PRJNA777352	SAMN22846261	dev_stage: pupae,isolation_source: laboratory reared individual,tissue_type: whole female pupae	538902350	50
Coleoptera	1972	CATIYE01	WGS	Platypus cylindrus	PRJEB60808	SAMEA110019313		7764846	17
Coleoptera	1973	CATIYF01	WGS	Platypus cylindrus	PRJEB60809	SAMEA110019313		127325219	1052
Coleoptera	1974	CATKOW01	WGS	Dascillus cervinus	PRJEB60918	SAMEA11025002		197007078	1752
Coleoptera	1975	CATKOX01	WGS	Dascillus cervinus	PRJEB60919	SAMEA11025002		6555344	16
Coleoptera	1976	CASCJS01	WGS	Cantharis flavilabris	PRJEB59845	SAMEA111458455		346273231	849
Coleoptera	1977	CASGFF01	WGS	Bruchidius siliquastri	PRJEB60136	SAMEA111458828		258815849	1050
Coleoptera	1978	CASBRL01	WGS	Cetonia aurata	PRJEB59502	SAMEA11025137		10521747	101
Coleoptera	1979	JANEYF01	WGS	Rhamnusium bicolor	PRJNA609440	SAMN14253358	dev_stage: Larvae,host: Populus,tissue_type: midgut	1141596284	6015
Coleoptera	1980	JAPWTJ01	WGS	Molorchus minor	PRJNA609440	SAMN14253352	dev_stage: Larvae,host: Spruce,isolation_source: wild caught,tissue_type: midgut	364691463	6992
Coleoptera	1981	JAPWTK01	WGS	Aromia moschata	PRJNA609440	SAMN14253353	dev_stage: Larvae,host: Salix caprea,isolation_source: wild caught,tissue_type: midgut	687741594	1815
Coleoptera	1982	CATNNC01	WGS	Agelastica alni	PRJEB61674	SAMEA14448393		589987317	3471
Coleoptera	1983	CATNNH01	WGS	Agelastica alni	PRJEB61673	SAMEA14448393		8912027	121
Coleoptera	1984	CATNNG01	WGS	Malthinus flaveolus	PRJEB61705	SAMEA10978905		233621902	633
Coleoptera	1985	CATNND01	WGS	Malthinus flaveolus	PRJEB61706	SAMEA10978905		16573	1
Coleoptera	1986	JANEYG01	WGS	Exocentrus adspersus	PRJNA609440	SAMN14253363	dev_stage: Larvae,host: Quercus,tissue_type: midgut	257536703	1078
Coleoptera	1987	CAUIJQ01	WGS	Geotrupes spiniger	PRJEB64512	SAMEA7520022		104812656	168
Coleoptera	1988	CAUIJS01	WGS	Geotrupes spiniger	PRJEB64513	SAMEA7520022		484365820	1306
Coleoptera	1989	CAUJBB01	WGS	Hemicrepidius niger	PRJEB64845	SAMEA112232526		12124621	186
Coleoptera	1990	CAUJBH01	WGS	Philonthus spinipes	PRJEB64818	SAMEA112232682		2844779	5
Coleoptera	1991	CAUJBP01	WGS	Melanotus villosus	PRJEB64848	SAMEA9359409		14039596	68
Coleoptera	1992	CAUJCB01	WGS	Harpalus rubripes	PRJEB64813	SAMEA111458453		92059614	755
Coleoptera	1993	CAUJBS01	WGS	Hemicrepidius niger	PRJEB64844	SAMEA112232526		327910199	1516
Coleoptera	1994	CAUJBU01	WGS	Philonthus spinipes	PRJEB64819	SAMEA112232682		621354798	1117
Coleoptera	1995	CAUJCA01	WGS	Melanotus villosus	PRJEB64849	SAMEA9359409		749989440	1432
Coleoptera	1996	CAUJCH01	WGS	Harpalus rubripes	PRJEB64812	SAMEA111458453		1154553996	6033
Coleoptera	1997	JALNTZ01	WGS	Zophobas morio	PRJNA820846	SAMN27023984	isolation_source: Local pet store,tissue_type: Head and legs	461985688	4179
[truncated: 2,428 more rows]
