# Supplementary material for: Contamination Survey of Insect Genomic and Transcriptomic Data
Source: Animals (Basel). 2024 Nov 27;14(23):3432. doi: 10.3390/ani14233432 (PMC11639764; doi:10.3390/ani14233432)
Supplement: Supplementary file 1 [file animals-14-03432-s001.zip › Spreadsheet S2 contamination results.xlsx]

## Sheet: Hemiptera-Insecta
Hempiter-WGS-Insecta
Number	prefix_s	contig number	kingdom		phylum		class		order		family		genus		species		Target species	BLAST results	Query Cover	Per.Ident	Possible causes
1	JAIPRL01	JAIPRL010041567.1	Metazoa	1	Arthropoda	1	Insecta	1	Lepidoptera	1	Erebidae	0.28	Hypocrita	0.19	Hypocrita_crocata	0.19	Pemphigus obesinymphae	Meroptera pravella	1	0.9781	collection contamination
		JAIPRL010047038.1	Metazoa	1	Arthropoda	1	Insecta	1	Diptera	0.82	Dolichopodidae	0.58	Campsicnemus	0.41	Campsicnemus_kohala	0.3		Drosophila nebulosa	1	0.8524	unknown
		JAIPRL010069672.1	Metazoa	1	Arthropoda	1	Insecta	1	Hymenoptera	1	Formicidae	0.99	Forelius	0.45	Forelius_sp._BOLD:AAN5565	0.11		Forelius pruinosus	1	0.8761	collection contamination
		JAIPRL010070221.1	Metazoa	1	Arthropoda	1	Insecta	1	Lepidoptera	0.93	Pyralidae	0.11	Phobus	0.11	Phobus_funerellus	0.11		Meroptera uvinella	0.99	0.9613	collection contamination
2	JHBY02	JHBY02110683.1	Metazoa	1	Arthropoda	1	Insecta	1	Orthoptera	0.9	Gryllidae	0.82	Teleogryllus	0.76	Teleogryllus_albipalpus	0.76	Gerris buenoi	Acheta domesticus	0.99	0.9992	Food contamination
3	JRLE01	JRLE01011161.1	Metazoa	1	Arthropoda	1	Insecta	1	Odonata	1	Libellulidae	1	Ladona	1	Ladona_exusta	1	Cimex lectularius	Orthetrum triangulare	1	0.8575	unknown
4	WUAS02	WUAS02139469.1	Metazoa	1	Arthropoda	1	Insecta	1	Coleoptera	1	Chrysomelidae	1	Pyrrhalta	1	Pyrrhalta_humeralis	1	Stiretrus anchorago	Lochmaea crataegi	0.99	0.9245	Food contamination
		WUAS02155892.1	Metazoa	1	Arthropoda	1	Insecta	1	Lepidoptera	1	Nymphalidae	0.99	Junonia	0.78	Junonia_cytora	0.75		Junonia oenone	1	1	Food contamination
update	JHBY01	JHBY01246901.1	Metazoa	1	Arthropoda	1	Insecta	1	Orthoptera	1	Gryllidae	1	Acheta	1	Acheta_domesticus	1	Gerris buenoi
update	WUAS01	WUAS01001750.1	Metazoa	1	Arthropoda	1	Insecta	1	Lepidoptera	1	Nymphalidae	1	Charaxes	0.96	Charaxes_nobilis	0.45	Stiretrus anchorago
		WUAS01079853.1	Metazoa	1	Arthropoda	1	Insecta	1	Coleoptera	1	Chrysomelidae	1	Pyrrhalta	1	Pyrrhalta_viburni	1
		WUAS01118291.1	Metazoa	1	Arthropoda	1	Insecta	1	Lepidoptera	1	Nymphalidae	1	Junonia	1	Junonia_oenone	0.85
	This version has updated with a new version
	Original paper refers the existence of contaminants
Hemiptera-TSA-Insecta
Number	prefix_s	contig number	kingdom		phylum		class		order		family		genus		species		Target species	BLAST results	Query Cover	Per.Ident	Possible causes
1	GARP01	GARP01059543.1	Metazoa	1	Arthropoda	1	Insecta	1	Lepidoptera	1	Plutellidae	1	Plutella	1	Plutella_xylostella	1	Bemisia tabaci	Plutella xylostella	1	1	unknown
		GARP01079655.1	Metazoa	1	Arthropoda	1	Insecta	1	Thysanoptera	1	Thripidae	1	Thrips	1	Thrips_tabaci	1		Thrips tabaci	0.99	1	unknown
2	GAUC01	GAUC01014813.1	Metazoa	1	Arthropoda	1	Insecta	1	Hymenoptera	1	Aphelinidae	1	Encarsia	1	Encarsia_sophia	1	Bemisia tabaci	Encarsia sophia	1	1	parasitism contamination
		GAUC01051595.1	Metazoa	1	Arthropoda	1	Insecta	1	Hymenoptera	1	Aphelinidae	1	Encarsia	1	Encarsia_sophia	1		Aphelinidae sp. 1384A	0.94	0.9071	parasitism contamination
3	GAUO02	GAUO02001630.1	Metazoa	1	Arthropoda	1	Insecta	1	Coleoptera	1	Staphylinidae	1	Leptusa	1	Leptusa_ruficollis	1	Velia caprai	Leptusa ruficollis	0.96	1	unknown
4	GAYF02	GAYF02035675.1	Metazoa	1	Arthropoda	1	Insecta	1	Odonata	1	Libellulidae	1	Libellula_dragonflies__damselflies	1	Libellula_quadrimaculata	0.98	Nilaparvata lugens	Libellula angelina	1	0.9013	unknown
5	GAYZ02	GAYZ02004167.1	Metazoa	1	Arthropoda	1	Insecta	1	Ephemeroptera	1	Baetidae	1	Cloeon	1	Cloeon_dipterum	1	Ranatra linearis	Cloeon dipterum	1	0.9958	unknown
6	GCVV01	GCVV01032932.1	Metazoa	1	Arthropoda	1	Insecta	1	Diptera	0.93	Agromyzidae	0.14	Tropicomyia	0.12	Tropicomyia_theae	0.12	Empoasca fabae	Cricotopus bicinctus	0.99	0.8932	unknown
7	GCWS01	GCWS01019306.1	Metazoa	1	Arthropoda	1	Insecta	1	Diptera	0.95	Lauxaniidae	0.19	Meiosimyza	0.12	Meiosimyza_rorida	0.11	Ceratocombus sp. AD-2014	Rachispoda cryptochaeta	0.99	0.8861	unknown
8	GCWU01	GCWU01026908.1	Metazoa	1	Arthropoda	1	Insecta	1	Hymenoptera	0.99	Pteromalidae	0.42	Trichomalopsis	0.42	Trichomalopsis_dubius	0.42	Aclerda sp. AD-2014	Encarsia formosa	0.98	0.8573	unknown
		GCWU01036783.1	Metazoa	1	Arthropoda	0.99	Insecta	0.99	Hymenoptera	0.97	Megastigmidae	0.56	Megastigmus	0.56	Megastigmus_borriesi	0.14		Diaphorencyrtus aligarhensis	0.99	0.8633	unknown
9	GCWW01	GCWW01013907.1	Metazoa	1	Arthropoda	1	Insecta	1	Hymenoptera	0.9	Aphelinidae	0.35	Encarsia	0.35	Encarsia_vandrieschei	0.35	Coccus sp. AD-2014	Brachyelatus sp. D0643	0.99	0.9239	unknown
		GCWW01017545.1	Metazoa	1	Arthropoda	1	Insecta	1	Hymenoptera	1	Aphelinidae	0.22	Encarsia	0.16	Encarsia_berlesei	0.14		Coccophagus gurneyi	0.97	0.9068	parasitism contamination
		GCWW01034056.1	Metazoa	1	Arthropoda	1	Insecta	1	Hymenoptera	0.99	Megastigmidae	0.47	Megastigmus	0.47	Megastigmus_atlanticus	0.17		Encyrtus aurantii	1	0.969	parasitism contamination
10	GCXC01	GCXC01085922.1	Metazoa	1	Arthropoda	1	Insecta	1	Lepidoptera	1	Epipyropidae	1	Fulgoraecia	1	Fulgoraecia_exigua	1	Acanalonia conica	Ochlodes venata	0.99	0.8629	parasitism contamination
11	GCXI01	GCXI01014842.1	Metazoa	1	Arthropoda	1	Insecta	1	Diptera	1	Dolichopodidae	0.62	Hercostomus	0.16	Hercostomus_vivax	0.07	Gelastocoris oculatus	Pelastoneurus sp.	0.99	0.9404	unknown
		GCXI01017332.1	Metazoa	1	Arthropoda	1	Insecta	1	Diptera	0.84	Syrphidae	0.5	Scaeva	0.39	Scaeva_opimius	0.37		Scaeva opimius	0.99	0.9412	unknown
		GCXI01024959.1	Metazoa	1	Arthropoda	1	Insecta	1	Diptera	0.86	Drosophilidae	0.2	Drosophila_flies_genus	0.2	Drosophila_angor	0.11		Drosophila subauraria	1	0.9221	unknown
		GCXI01027474.1	Metazoa	1	Arthropoda	1	Insecta	1	Diptera	0.96	Drosophilidae	0.76	Drosophila_flies_genus	0.76	Drosophila_quadrisetata	0.25		Paracoenia fumosa	0.99	0.8857	unknown
		GCXI01038066.1	Metazoa	1	Arthropoda	1	Insecta	1	Diptera	0.94	Dolichopodidae	0.77	Dolichopus	0.35	Dolichopus_zernyi	0.14		Tachytrechus tessellatus	1	0.9076	unknown
12	GCXJ01	GCXJ01007791.1	Metazoa	1	Arthropoda	1	Insecta	1	Hymenoptera	0.94	Aphelinidae	0.62	Encarsia	0.47	Encarsia_vandrieschei	0.07	Acutaspis umbonifera	Aphelinidae sp.	1	0.9372	parasitism contamination
		GCXJ01024875.1	Metazoa	1	Arthropoda	1	Insecta	1	Hymenoptera	1	Aphelinidae	1	Aphytis	1	Aphytis_sp._BOLD:ACD6188	1		Aphytis sp.	1	0.9913	parasitism contamination
		GCXJ01048528.1	Metazoa	1	Arthropoda	1	Insecta	1	Hymenoptera	0.94	Aphelinidae	0.44	Encarsia	0.44	Encarsia_vandrieschei	0.29		Encarsia formosa	1	0.9184	parasitism contamination
13	GCYB01	GCYB01053082.1	Metazoa	1	Arthropoda	1	Insecta	1	Diptera	0.94	Drosophilidae	0.51	Drosophila_flies_genus	0.51	Drosophila_acanthoptera	0.29	Lygaeus turcicus	Trichopoda pennipes	0.99	0.8857	unknown
14	GCYI01	GCYI01000973.1	Metazoa	1	Arthropoda	1	Insecta	1	Diptera	0.88	Muscidae	0.29	Limnophora	0.2	Limnophora_simulans	0.2	Phymata pennsylvanica	Limnophora simulans	1	0.8911	unknown
		GCYI01024441.1	Metazoa	1	Arthropoda	1	Insecta	1	Hymenoptera	0.9	Colletidae	0.55	Hylaeus_genus	0.54	Hylaeus_mesillae	0.32		Hylaeus mesillae	0.85	0.9939	unknown
		GCYI01033490.1	Metazoa	1	Arthropoda	1	Insecta	1	Coleoptera	1	Chrysomelidae	1	Diabrotica	1	Diabrotica_longicornis	1		Diabrotica barberi	1	0.9953	food contamination
		GCYI01043970.1	Metazoa	1	Arthropoda	1	Insecta	1	Coleoptera	1	Chrysomelidae	1	Diabrotica	1	Diabrotica_virgifera	1		Diabrotica virgifera virgifera	1	0.9993	food contamination
15	GCYP01	GCYP01027424.1	Metazoa	1	Arthropoda	1	Insecta	1	Diptera	1	Chironomidae	0.92	Zavrelimyia	0.41	Zavrelimyia_smithae	0.39	Rhagovelia obesa	Conchapelopia telema	1	0.9853	unknown
16	GCYT01	GCYT01002294.1	Metazoa	1	Arthropoda	1	Insecta	1	Hymenoptera	0.98	Megastigmidae	0.5	Megastigmus	0.5	Megastigmus_thyoides	0.19	Trionymus caricis	Tamarixia radiata	0.99	0.8999	unknown
17	GCZJ01	GCZJ01044923.1	Metazoa	1	Arthropoda	1	Insecta	1	Hymenoptera	1	Aphelinidae	0.99	Encarsia	0.99	Encarsia_citrina	0.97	Unaspis euonymi	Encarsia citrina	0.74	1	parasitism contamination
18	GDEO01	GDEO01032448.1	Metazoa	1	Arthropoda	1	Insecta	1	Strepsiptera	1	Halictophagidae	1	Halictophagus	1	Halictophagus_silwoodensis	1	Ulopa reticulata	Halictophagus silwoodensis	0.72	0.9984	parasitism contamination
19	GDEQ01	GDEQ01021859.1	Metazoa	1	Arthropoda	1	Insecta	1	Diptera	0.88	Dolichopodidae	0.39	Poecilobothrus	0.12	Poecilobothrus_chrysozygos	0.12	Aphelocheirus aestivalis	Potthastia gaedii	1	0.917	food contamination
		GDEQ01023766.1	Metazoa	1	Arthropoda	1	Insecta	1	Coleoptera	1	Elmidae	1	Elmis	1	Elmis_maugetii	1		Elmis maugetii	1	1	unknown
		GDEQ01024489.1	Metazoa	1	Arthropoda	1	Insecta	1	Trichoptera	1	Psychomyiidae	1	Psychomyia	1	Psychomyia_pusilla	1		Psychomyia pusilla	1	1	unknown
20	GDES01	GDES01035573.1	Metazoa	1	Arthropoda	1	Insecta	1	Diptera	0.97	Culicidae	0.93	Anopheles_genus	0.9	Anopheles_freeborni	0.48	Plea minutissima	Culex impudicus	0.99	0.9365	food contamination
21	GDEZ01	GDEZ01008781.1	Metazoa	1	Arthropoda	1	Insecta	1	Phasmatodea	0.95	Phasmatidae	0.43	Cnipsus	0.14	Cnipsus_rachis	0.14	Arocatus melanocephalus	Dimorphodes mancus catenulatus	0.91	0.9353	unknown
		GDEZ01025235.1	Metazoa	1	Arthropoda	1	Insecta	1	Phasmatodea	1	Phasmatidae	1	Cigarrophasma	1	Cigarrophasma_tessellatum	1		Pharnaciini sp.	0.99	0.8898	unknown
22	GDFO01	GDFO01026947.1	Metazoa	1	Arthropoda	1	Insecta	1	Diptera	0.93	Chironomidae	0.46	Zelandochlus	0.06	Zelandochlus_latipalpis	0.06	Aquarius paludum	Procladius (Holotanypus) sp.	0.99	0.9643	unknown
23	GDFP01	GDFP01058010.1	Metazoa	1	Arthropoda	1	Insecta	0.98	Hymenoptera	0.86	Encyrtidae	0.4	Anagyrus	0.4	Anagyrus_subnigricornis	0.4	Glycaspis brimblecombei	Psyllaephagus populi	0.99	0.8403	parasitism contamination
		GDFP01079295.1	Metazoa	1	Arthropoda	0.98	Insecta	0.94	Hymenoptera	0.85	Megastigmidae	0.33	Megastigmus	0.33	Megastigmus_nigrovariegatus	0.05		Metaphycus flavus	1	0.8633	parasitism contamination
24	GECQ01	GECQ01268674.1	Metazoa	1	Arthropoda	1	Insecta	1	Blattodea	1	Rhinotermitidae	1	Coptotermes	1	Coptotermes_formosanus	1	Murgantia histrionica	Coptotermes formosanus	1	1	unknown
		GECQ01280039.1	Metazoa	1	Arthropoda	1	Insecta	1	Diptera	1	Culicidae	1	Aedes_genus	1	Aedes_aegypti	0.97		Aedes albopictus	1	1	unknown
25	GEIR01	GEIR01001324.1	Metazoa	1	Arthropoda	1	Insecta	1	Strepsiptera	1	Halictophagidae	1	Halictophagus	1	Halictophagus_silwoodensis	1	Brachyplatys sp. KJ-2015	Halictophagus silwoodensis	0.87	0.863	unknown
26	GEIZ01	GEIZ01003076.1	Metazoa	1	Arthropoda	0.99	Insecta	0.93	Hymenoptera	0.83	Braconidae	0.72	Tebennotoma	0.56	Tebennotoma_aciculatus	0.56	Umbonia crassicornis	Habrobracon hebetor	0.99	0.8432	unknown
27	GFDZ01	GFDZ01022052.1	Metazoa	1	Arthropoda	1	Insecta	1	Diptera	1	Ulidiidae	1	Tritoxa	1	Tritoxa_sp._BOLD:AAG0260	1	Aphrodes bicincta	Tritoxa sp.	1	1	unknown
28	GFEB01	GFEB01013284.1	Metazoa	0.99	Arthropoda	0.96	Insecta	0.94	Hymenoptera	0.81	Apidae	0.09	Centris	0.03	Centris_chilensis	0.03	Chelyoidea sp. ChspME22	Signiphoridae sp. BC-ZSM-HYM-20770-F12	1	0.9152	unknown
		GFEB01024185.1	Metazoa	1	Arthropoda	0.99	Insecta	0.95	Hymenoptera	0.87	Pteromalidae	0.28	Walkerella	0.1	Walkerella_curtipedis	0.1		Signiphora bifasciata	0.98	0.9231	unknown
		GFEB01045529.1	Metazoa	1	Arthropoda	0.98	Insecta	0.98	Hymenoptera	0.88	Eulophidae	0.06	Neochrysocharis	0.06	Neochrysocharis_okazakii	0.06		Cosmocomoidea uat	0.95	0.8819	unknown
29	GFUB01	GFUB01000322.1	Metazoa	1	Arthropoda	1	Insecta	1	Lepidoptera	1	Noctuidae	0.19	Trichoplusia	0.17	Trichoplusia_ni	0.17	Podisus maculiventris	Trichoplusia ni	0.99	0.9851	food contamination
		GFUB01122866.1	Metazoa	1	Arthropoda	1	Insecta	1	Coleoptera	1	Tenebrionidae	1	Tenebrio	1	Tenebrio_molitor	1		Tenebrio molitor	1	0.9978	food contamination
30	GGBU01	GGBU01034632.1	Metazoa	1	Arthropoda	1	Insecta	1	Lepidoptera	1	Noctuidae	1	Helicoverpa	1	Helicoverpa_armigera	1	Adelphocoris suturalis	Helicoverpa armigera conferta	1	0.9988	unknown
		GGBU01034633.1	Metazoa	1	Arthropoda	1	Insecta	1	Lepidoptera	1	Erebidae	1	Nyctemera	1	Nyctemera_annulata	1		Helicoverpa armigera armigera	1	0.9993	unknown
31	GGKE02	GGKE02056551.1	Metazoa	1	Arthropoda	1	Insecta	1	Lepidoptera	1	Crambidae	0.42	Uresiphita	0.23	Uresiphita_prunipennis	0.23	Aspidiotus destructor	Sesamia inferens	1	0.965	unknown
		GGKE02056552.1	Metazoa	1	Arthropoda	1	Insecta	1	Lepidoptera	1	Crambidae	0.69	Pachynoa	0.17	Pachynoa_sabelialis	0.17		Scirpophaga incertulas	1	0.9009	unknown
32	GGPJ01	GGPJ01082628.1	Metazoa	1	Arthropoda	1	Insecta	1	Diptera	0.96	Drosophilidae	0.6	Drosophila_flies_genus	0.6	Drosophila_acanthoptera	0.42	Nezara viridula	Trichopoda pennipes	1	0.9925	parasitism contamination
33	GHKI01	GHKI01016149.1	Metazoa	1	Arthropoda	1	Insecta	0.96	Hymenoptera	0.92	Apidae	0.64	Bombus_genus	0.09	Bombus_konradini	0.06	Aspidiotus rigidus	Geniotrigona thoracica	0.99	0.8716	parasitism contamination
34	GHMB01	GHMB01075947.1	Metazoa	1	Arthropoda	1	Insecta	1	Hymenoptera	1	Vespidae	1	Nectarinella	0.2	Nectarinella_xavantinensis	0.2	Trialeurodes vaporariorum	Polistes riparius	0.99	0.9448	unknown
35	GIBW01	GIBW01233498.1	Metazoa	1	Arthropoda	1	Insecta	1	Coleoptera	1	Bostrichidae	1	Rhyzopertha	1	Rhyzopertha_dominica	1	Nezara viridula	Rhyzopertha dominica	0.99	1	unknown
36	GJKL01	GJKL01049691.1	Metazoa	1	Arthropoda	1	Insecta	1	Lepidoptera	1	Crambidae	0.42	Uresiphita	0.23	Uresiphita_prunipennis	0.23	Aspidiotus destructor	Sesamia inferens	1	0.965	unknown
		GJKL01049692.1	Metazoa	1	Arthropoda	1	Insecta	1	Lepidoptera	1	Crambidae	0.69	Pachynoa	0.17	Pachynoa_sabelialis	0.17		Scirpophaga incertulas	1	0.9009	unknown
37	GJKM01	GJKM01009210.1	Metazoa	1	Arthropoda	1	Insecta	1	Lepidoptera	1	Crambidae	0.69	Pachynoa	0.17	Pachynoa_sabelialis	0.17	Aspidiotus destructor	Scirpophaga incertulas	1	0.9009	unknown
38	GJQO01	GJQO01088077.1	Metazoa	1	Arthropoda	1	Insecta	1	Hymenoptera	0.86	Dryinidae	0.78	Gonatopus_wasps__ants__bees	0.78	Gonatopus_sp._BOLD:ABA8070	0.72	Scaphoideus titanus	Gonatopus clavipes	0.75	0.8901	parasitism contamination
39	GJZR01	GJZR01008218.1	Metazoa	1	Arthropoda	1	Insecta	1	Hymenoptera	1	Eulophidae	1	Chouioia	1	Chouioia_cunea	1	Gerris sp.	Chouioia cunea	1	0.9796	unknown
		GJZR01011846.1	Metazoa	1	Arthropoda	1	Insecta	1	Hymenoptera	0.89	Pteromalidae	0.26	Philocaenus	0.25	Philocaenus_warei	0.22		Chouioia cunea	0.99	0.9774	unknown
update	GASV01	GASV01001565.1	Metazoa	1	Arthropoda	1	Insecta	1	Orthoptera	1	Tetrigidae	1	Paratettix	1	Paratettix_meridionalis	1	Notostira elongata
		GASV01005368.1	Metazoa	1	Arthropoda	1	Insecta	1	Lepidoptera	0.82	Geometridae	0.29	Lagynopteryx	0.18	Lagynopteryx_botulata	0.18
		GASV01005369.1	Metazoa	1	Arthropoda	1	Insecta	1	Lepidoptera	0.99	Noctuidae	0.44	Thargelia	0.19	Thargelia_leucostigma	0.19
		GASV01015219.1	Metazoa	1	Arthropoda	1	Insecta	1	Hymenoptera	1	Chrysididae	1	Trichrysis	1	Trichrysis_cyanea	1
		GASV01015489.1	Metazoa	1	Arthropoda	1	Insecta	1	Hymenoptera	1	Chrysididae	1	Chrysis	1	Chrysis_viridula	1
		GASV01015815.1	Metazoa	1	Arthropoda	1	Insecta	1	Lepidoptera	1	Noctuidae	1	Amphipyra	1	Amphipyra_pyramidea	1
		GASV01016371.1	Metazoa	1	Arthropoda	1	Insecta	1	Hymenoptera	1	Chrysididae	1	Chrysis	1	Chrysis_viridula	1
		GASV01025623.1	Metazoa	1	Arthropoda	1	Insecta	1	Hymenoptera	1	Chrysididae	1	Chrysis	1	Chrysis_terminata	0.97
		GASV01032076.1	Metazoa	1	Arthropoda	1	Insecta	1	Lepidoptera	0.99	Noctuidae	0.11	Craniophora	0.05	Craniophora_jankowskii	0.05
		GASV01039746.1	Metazoa	1	Arthropoda	1	Insecta	1	Coleoptera	1	Hydrophilidae	1	Hydrochara	1	Hydrochara_dichroma	0.6
		GASV01046232.1	Metazoa	1	Arthropoda	1	Insecta	1	Hymenoptera	1	Blasticotomidae	1	Blasticotoma	1	Blasticotoma_filiceti	1
		GASV01064441.1	Metazoa	1	Arthropoda	1	Insecta	1	Lepidoptera	1	Noctuidae	0.99	Amphipyra	0.97	Amphipyra_pyramidea	0.97
		GASV01077342.1	Metazoa	1	Arthropoda	1	Insecta	1	Hymenoptera	1	Chrysididae	1	Chrysis	1	Chrysis_terminata	1
		GASV01077891.1	Metazoa	1	Arthropoda	1	Insecta	1	Plecoptera_stoneflies	1	Perlidae	1	Perla	1	Perla_marginata	1
		GASV01081369.1	Metazoa	1	Arthropoda	1	Insecta	1	Hymenoptera	1	Blasticotomidae	1	Blasticotoma	1	Blasticotoma_filiceti	1
update	GAUN01	GAUN01024736.1	Metazoa	1	Arthropoda	1	Insecta	1	Neuroptera	0.99	Chrysopidae	0.99	Apertochrysa	0.67	Apertochrysa_edwardsi	0.38	Cercopis vulnerata
		GAUN01097508.1	Metazoa	1	Arthropoda	1	Insecta	1	Orthoptera	1	Acrididae	1	Stenobothrus	0.86	Stenobothrus_cotticus	0.86
		GAUN01097784.1	Metazoa	1	Arthropoda	1	Insecta	1	Hymenoptera	1	Chrysididae	1	Chrysis	1	Chrysis_mixta	1
update	GAUO01	GAUO01025645.1	Metazoa	1	Arthropoda	1	Insecta	1	Coleoptera	1	Staphylinidae	1	Leptusa	1	Leptusa_ruficollis	1	Velia caprai
		GAUO01035658.1	Metazoa	1	Arthropoda	1	Insecta	1	Hymenoptera	1	Dryinidae	1	Aphelopus	1	Aphelopus_melaleucus	1
		GAUO01037259.1	Metazoa	1	Arthropoda	1	Insecta	1	Diptera	1	Sciaridae	1	Bradysia	1	Bradysia_trivittata	1
		GAUO01045188.1	Metazoa	1	Arthropoda	1	Insecta	1	Diptera	0.86	Agromyzidae	0.11	Chromatomyia	0.05	Chromatomyia_milii	0.04
		GAUO01061701.1	Metazoa	1	Arthropoda	1	Insecta	1	Hymenoptera	1	Chrysididae	1	Chrysis	1	Chrysis_mixta	1
		GAUO01072718.1	Metazoa	1	Arthropoda	1	Insecta	1	Diptera	1	Dixidae	0.98	Dixa	0.98	Dixa_submaculata	0.98
		GAUO01084021.1	Metazoa	1	Arthropoda	1	Insecta	1	Coleoptera	0.99	Staphylinidae	0.91	Leptusa	0.88	Leptusa_ruficollis	0.88
update	GAUV01	GAUV01019830.1	Metazoa	1	Arthropoda	1	Insecta	1	Orthoptera	1	Acrididae	1	Stenobothrus	1	Stenobothrus_cotticus	1	Acanthosoma haemorrhoidale
		GAUV01050680.1	Metazoa	1	Arthropoda	1	Insecta	1	Dermaptera	1	Forficulidae	1	Forficula	1	Forficula_auricularia	0.63
		GAUV01060688.1	Metazoa	1	Arthropoda	1	Insecta	1	Neuroptera	1	Chrysopidae	1	Apertochrysa	0.62	Apertochrysa_edwardsi	0.45
		GAUV01068341.1	Metazoa	1	Arthropoda	1	Insecta	1	Neuroptera	1	Chrysopidae	1	Apertochrysa	1	Apertochrysa_abdominalis	0.84
update	GAWQ01	GAWQ01030721.1	Metazoa	1	Arthropoda	1	Insecta	1	Blattodea	0.96	Cryptocercidae	0.95	Cryptocercus	0.95	Cryptocercus_garciai	0.76	Okanagana villosa
		GAWQ01039047.1	Metazoa	1	Arthropoda	1	Insecta	1	Lepidoptera	1	Nymphalidae	0.96	Nymphalis_genus	0.96	Nymphalis_c-album	0.9
		GAWQ01048684.1	Metazoa	1	Arthropoda	1	Insecta	1	Siphonaptera	1	Ceratophyllidae	1	Ceratophyllus	1	Ceratophyllus_gallinae	1
		GAWQ01072129.1	Metazoa	1	Arthropoda	1	Insecta	1	Lepidoptera	1	Drepanidae_moths	0.52	Thyatira	0.51	Thyatira_batis	0.51
		GAWQ01168824.1	Metazoa	1	Arthropoda	1	Insecta	1	Orthoptera	0.83	Prophalangopsidae	0.81	Cyphoderris	0.81	Cyphoderris_strepitans	0.81
		GAWQ01178061.1	Metazoa	1	Arthropoda	1	Insecta	1	Odonata	1	Epiophlebiidae	1	Epiophlebia	1	Epiophlebia_superstes	1
		GAWQ01180045.1	Metazoa	1	Arthropoda	1	Insecta	1	Phasmatodea	1	Pseudophasmatidae	1	Peruphasma	1	Peruphasma_schultei	1
		GAWQ01189476.1	Metazoa	1	Arthropoda	1	Insecta	1	Orthoptera	1	Prophalangopsidae	1	Cyphoderris	1	Cyphoderris_buckelli	1
update	GAWX01	GAWX01023639.1	Metazoa	1	Arthropoda	1	Insecta	1	Hymenoptera	1	Eulophidae	1	Diglyphus	1	Diglyphus_isaea	1	Trialeurodes vaporariorum
		GAWX01028176.1	Metazoa	1	Arthropoda	1	Insecta	1	Ephemeroptera	1	Heptageniidae	1	Ecdyonurus	1	Ecdyonurus_insignis	1
		GAWX01028489.1	Metazoa	1	Arthropoda	1	Insecta	0.98	Odonata	0.97	Libellulidae	0.95	Libellula_dragonflies__damselflies	0.93	Libellula_quadrimaculata	0.93
		GAWX01074890.1	Metazoa	1	Arthropoda	0.96	Insecta	0.93	Mantodea	0.81	Eremiaphilidae	0.44	Tarachodes	0.36	Tarachodes_dissimulator	0.33
		GAWX01089920.1	Metazoa	1	Arthropoda	1	Insecta	1	Odonata	1	Coenagrionidae	1	Pyrrhosoma	1	Pyrrhosoma_nymphula	1
		GAWX01096102.1	Metazoa	1	Arthropoda	1	Insecta	1	Lepidoptera	0.95	Geometridae	0.22	Aporandria	0.15	Aporandria_specularia	0.15
		GAWX01135878.1	Metazoa	1	Arthropoda	1	Insecta	1	Lepidoptera	1	Nymphalidae	1	Pararge	1	Pararge_aegeria	1
		GAWX01169057.1	Metazoa	1	Arthropoda	1	Insecta	1	Hymenoptera	1	Tenthredinidae	1	Tenthredo	1	Tenthredo_koehleri	1
		GAWX01182166.1	Metazoa	1	Arthropoda	1	Insecta	1	Odonata	1	Coenagrionidae	1	Coenagrion	1	Coenagrion_puella	1
		GAWX01185011.1	Metazoa	1	Arthropoda	1	Insecta	1	Lepidoptera	1	Nymphalidae	1	Pararge	0.98	Pararge_xiphioides	0.98
update	GAXF01	GAXF01004159.1	Metazoa	1	Arthropoda	1	Insecta	1	Hymenoptera	0.99	Megastigmidae	0.42	Megastigmus	0.42	Megastigmus_lawsoni	0.13	Planococcus citri
		GAXF01010097.1	Metazoa	1	Arthropoda	1	Insecta	1	Blattodea	1	Corydiidae	1	Eucorydia	1	Eucorydia_yasumatsui	1
		GAXF01017910.1	Metazoa	0.99	Arthropoda	0.98	Insecta	0.98	Odonata	0.97	Platycnemididae	0.97	Platycnemis	0.97	Platycnemis_pennipes	0.66
		GAXF01060244.1	Metazoa	1	Arthropoda	1	Insecta	1	Thysanoptera	1	Thripidae	1	Thrips	1	Thrips_palmi	1
		GAXF01107494.1	Metazoa	1	Arthropoda	1	Insecta	1	Thysanoptera	1	Thripidae	1	Frankliniella	1	Frankliniella_cephalica	1
update	GAYF01	GAYF01011268.1	Metazoa	1	Arthropoda	1	Insecta	1	Lepidoptera	1	Nymphalidae	1	Pararge	1	Pararge_aegeria	1	Nilaparvata lugens
		GAYF01020341.1	Metazoa	1	Arthropoda	1	Insecta	1	Odonata	1	Libellulidae	1	Libellula_dragonflies__damselflies	1	Libellula_quadrimaculata	1
		GAYF01036933.1	Metazoa	1	Arthropoda	1	Insecta	1	Hymenoptera	0.98	Tenthredinidae	0.98	Tenthredo	0.94	Tenthredo_koehleri	0.94
		GAYF01042974.1	Metazoa	1	Arthropoda	1	Insecta	1	Lepidoptera	1	Nymphalidae	0.98	Pararge	0.71	Pararge_xiphioides	0.71
		GAYF01044009.1	Metazoa	1	Arthropoda	1	Insecta	1	Ephemeroptera	1	Heptageniidae	1	Ecdyonurus	1	Ecdyonurus_insignis	1
		GAYF01055750.1	Metazoa	1	Arthropoda	1	Insecta	1	Hymenoptera	0.99	Eulophidae	0.98	Diglyphus	0.96	Diglyphus_isaea	0.95
		GAYF01089240.1	Metazoa	1	Arthropoda	1	Insecta	1	Hymenoptera	1	Tenthredinidae	1	Tenthredo	1	Tenthredo_koehleri	1
		GAYF01121877.1	Metazoa	1	Arthropoda	0.99	Insecta	0.99	Mantodea	0.86	Eremiaphilidae	0.37	Tarachodes	0.31	Tarachodes_dissimulator	0.25
		GAYF01133002.1	Metazoa	1	Arthropoda	1	Insecta	1	Blattodea	0.96	Blaberidae	0.96	Blaberus	0.92	Blaberus_craniifer	0.92
		GAYF01140618.1	Metazoa	1	Arthropoda	1	Insecta	1	Odonata	1	Coenagrionidae	1	Coenagrion	1	Coenagrion_puella	0.84
update	GAYI01	GAYI01002509.1	Metazoa	1	Arthropoda	1	Insecta	1	Neuroptera	1	Osmylidae	1	Osmylus	1	Osmylus_fulvicephalus	1	Xenophysella greensladeae
		GAYI01017487.1	Metazoa	1	Arthropoda	1	Insecta	1	Diptera	1	Ptychopteridae	1	Ptychoptera	1	Ptychoptera_contaminata	1
		GAYI01021605.1	Metazoa	1	Arthropoda	1	Insecta	1	Coleoptera	1	Ciidae	1	Cis	1	Cis_boleti	1
		GAYI01028229.1	Metazoa	1	Arthropoda	1	Insecta	1	Hymenoptera	1	Stephanidae	1	Stephanus	1	Stephanus_serrator	1
		GAYI01073060.1	Metazoa	1	Arthropoda	1	Insecta	1	Neuroptera	0.97	Coniopterygidae	0.97	Conwentzia	0.97	Conwentzia_psociformis	0.97
		GAYI01094716.1	Metazoa	1	Arthropoda	1	Insecta	1	Zygentoma	1	Lepismatidae	1	Lepisma	1	Lepisma_saccharina	1
		GAYI01143468.1	Metazoa	1	Arthropoda	1	Insecta	1	Zygentoma	1	Lepismatidae	1	Lepisma	1	Lepisma_saccharina	1
		GAYI01165136.1	Metazoa	1	Arthropoda	1	Insecta	1	Coleoptera	1	Ciidae	1	Cis	1	Cis_boleti	1
		GAYI01180503.1	Metazoa	1	Arthropoda	1	Insecta	1	Neuroptera	1	Coniopterygidae	1	Conwentzia	1	Conwentzia_psociformis	1
		GAYI01181900.1	Metazoa	1	Arthropoda	1	Insecta	1	Zygentoma	1	Lepismatidae	1	Lepisma	1	Lepisma_saccharina	1
		GAYI01188322.1	Metazoa	1	Arthropoda	1	Insecta	1	Neuroptera	1	Osmylidae	1	Osmylus	1	Osmylus_fulvicephalus	1
		GAYI01238479.1	Metazoa	1	Arthropoda	1	Insecta	1	Odonata	1	Aeshnidae	1	Brachytron	1	Brachytron_pratense	1
		GAYI01246718.1	Metazoa	1	Arthropoda	1	Insecta	1	Odonata	1	Aeshnidae	1	Brachytron	0.99	Brachytron_pratense	0.99
		GAYI01279399.1	Metazoa	1	Arthropoda	1	Insecta	1	Odonata	1	Cordulegastridae	1	Cordulegaster	1	Cordulegaster_boltonii	1
update	GAYY01	GAYY01029032.1	Metazoa	1	Arthropoda	1	Insecta	1	Hymenoptera	1	Crabronidae	1	Alysson	1	Alysson_spinosus	1	Acanthocasuarina muellerianae
		GAYY01029714.1	Metazoa	1	Arthropoda	1	Insecta	1	Odonata	0.93	Libellulidae	0.93	Trithemis	0.93	Trithemis_annulata	0.93
		GAYY01030559.1	Metazoa	1	Arthropoda	1	Insecta	1	Odonata	1	Libellulidae	1	Trithemis	1	Trithemis_annulata	1
		GAYY01044090.1	Metazoa	1	Arthropoda	1	Insecta	1	Odonata	1	Aeshnidae	1	Boyeria	1	Boyeria_irene	1
		GAYY01050210.1	Metazoa	1	Arthropoda	1	Insecta	1	Hymenoptera	1	Crabronidae	1	Stizoides	1	Stizoides_tridentatus	1
		GAYY01067962.1	Metazoa	1	Arthropoda	1	Insecta	1	Hymenoptera	1	Crabronidae	1	Cerceris	1	Cerceris_arenaria	1
		GAYY01105892.1	Metazoa	1	Arthropoda	1	Insecta	1	Blattodea	1	Mastotermitidae	1	Mastotermes	1	Mastotermes_darwiniensis	1
		GAYY01107961.1	Metazoa	1	Arthropoda	1	Insecta	1	Blattodea	1	Mastotermitidae	1	Mastotermes	1	Mastotermes_darwiniensis	1
		GAYY01109377.1	Metazoa	1	Arthropoda	1	Insecta	1	Blattodea	1	Mastotermitidae	1	Mastotermes	1	Mastotermes_darwiniensis	1
		GAYY01120692.1	Metazoa	1	Arthropoda	1	Insecta	1	Mantodea	0.9	Mantidae	0.81	Coptopteryx	0.63	Coptopteryx_thoracica	0.43
		GAYY01124506.1	Metazoa	1	Arthropoda	1	Insecta	1	Mantodea	0.85	Mantidae	0.36	Rhombodera	0.19	Rhombodera_basalis	0.19
		GAYY01124849.1	Metazoa	1	Arthropoda	1	Insecta	1	Hymenoptera	0.9	Apidae	0.36	Allodapula	0.15	Allodapula_empeyi	0.15
update	GAYZ01	GAYZ01013538.1	Metazoa	0.99	Arthropoda	0.97	Insecta	0.97	Hymenoptera	0.86	Tiphiidae	0.74	Tiphia	0.74	Tiphia_femorata	0.74	Ranatra linearis
		GAYZ01038093.1	Metazoa	1	Arthropoda	1	Insecta	1	Hymenoptera	1	Bethylidae	1	Cephalonomia	1	Cephalonomia_tarsalis	1
		GAYZ01044066.1	Metazoa	1	Arthropoda	1	Insecta	1	Ephemeroptera	1	Baetidae	1	Cloeon	1	Cloeon_dipterum	1
		GAYZ01055219.1	Metazoa	1	Arthropoda	1	Insecta	1	Mantodea	0.9	Liturgusidae	0.87	Liturgusa	0.87	Liturgusa_maya	0.86
		GAYZ01079682.1	Metazoa	1	Arthropoda	1	Insecta	1	Hymenoptera	1	Mutillidae	1	Smicromyrme	1	Smicromyrme_burgeri	1
update	GAZF01	GAZF01003016.1	Metazoa	1	Arthropoda	1	Insecta	1	Hymenoptera	1	Vespidae	1	Celonites	1	Celonites_abbreviatus	1	Celonites abbreviatus
		GAZF01005552.1	Metazoa	1	Arthropoda	1	Insecta	1	Odonata	0.9	Gomphidae	0.9	Ophiogomphus	0.9	Ophiogomphus_cecilia	0.9
		GAZF01044504.1	Metazoa	1	Arthropoda	1	Insecta	1	Hymenoptera	1	Halictidae	1	Halictus_genus	1	Halictus_quadricinctus	1
		GAZF01107202.1	Metazoa	1	Arthropoda	1	Insecta	1	Odonata	1	Aeshnidae	1	Aeshna	1	Aeshna_isoceles	1
		GAZF01118933.1	Metazoa	1	Arthropoda	1	Insecta	1	Odonata	1	Corduliidae	1	Epitheca	1	Epitheca_bimaculata	1
		GAZF01134759.1	Metazoa	1	Arthropoda	1	Insecta	1	Blattodea	1	Cryptocercidae	1	Cryptocercus	1	Cryptocercus_garciai	0.63
		GAZF01140981.1	Metazoa	1	Arthropoda	1	Insecta	1	Ephemeroptera	1	Ephemerellidae	1	Eurylophella	1	Eurylophella_funeralis	1
		GAZF01160279.1	Metazoa	1	Arthropoda	1	Insecta	1	Odonata	1	Gomphidae	1	Ophiogomphus	1	Ophiogomphus_cecilia	1
		GAZF01179714.1	Metazoa	1	Arthropoda	1	Insecta	1	Hymenoptera	1	Vespidae	1	Vespa	1	Vespa_crabro	1

## Sheet: Hemiptera-Mammalia
Hemiptera-TSA-Mammalia
Number	prefix_s	contig number	kingdom		phylum		class		order		family		genus		species		Target species	BLAST results	Query Cover	Per.Ident	Possible causes
1	GIBW01	GIBW01053196.1	Metazoa	1	Chordata	1	Mammalia	1	Primates	1	Hominidae	1	Homo	1	Homo_sapiens	1	Nezara viridula	Homo sapiens	0.99	0.9674	cross-contamination
		GIBW01141087.1	Metazoa	1	Chordata	1	Mammalia	1	Primates	1	Cercopithecidae	1	Chlorocebus	1	Chlorocebus_aethiops	0.95		Chlorocebus pygerythrus	1	0.992	unknown
		GIBW01141088.1	Metazoa	1	Chordata	1	Mammalia	1	Primates	1	Cercopithecidae	1	Cercopithecus	0.7	Cercopithecus_albogularis	0.7		Chlorocebus aethiops	1	0.9501	unknown
		GIBW01141092.1	Metazoa	1	Chordata	1	Mammalia	1	Primates	1	Cercopithecidae	1	Chlorocebus	1	Chlorocebus_tantalus	1		Chlorocebus pygerythrus	0.98	0.9957	unknown
		GIBW01141093.1	Metazoa	1	Chordata	0.99	Mammalia	0.87	Primates	0.83	Cercopithecidae	0.83	Chlorocebus	0.79	Chlorocebus_tantalus	0.79		Chlorocebus pygerythrus	0.99	0.9777	unknown
		GIBW01141094.1	Metazoa	1	Chordata	1	Mammalia	0.9	Primates	0.88	Cercopithecidae	0.88	Chlorocebus	0.84	Chlorocebus_tantalus	0.84		Chlorocebus pygerythrus	0.99	0.967	unknown
2	GJYH01	GJYH01053404.1	Metazoa	1	Chordata	1	Mammalia	1	Rodentia	1	Muridae	1	Mus_genus	1	Mus_macedonicus	0.41	Exitianus exitiosus	Mus musculus	0.99	0.9434	cross-contamination

## Sheet: Hymeoptera-Insecta
Hymenoptera-WGS-Insecta
Number	prefix_s	contig number	kingdom		phylum		class		order		family		genus		species		Target species	BLAST results	Query Cover	Per.Ident	Possible causes
1	JAJGXB01	JAJGXB010000230.1	Metazoa	1	Arthropoda	1	Insecta	1	Hemiptera	1	Aphididae	1	Aphis_genus	1	Aphis_glycines	1	Aphelinus certus	Aphis spiraecola	0.78	0.9242	Food contamination
2	JAKSXM01	JAKSXM010000216.1	Metazoa	1	Arthropoda	1	Insecta	1	Hemiptera	1	Delphacidae	1	Nilaparvata	1	Nilaparvata_lugens	1	Anagrus nilaparvatae	Nilaparvata lugens	1	0.996	Food contamination
3	JANIEV01	JANIEV010000029.1	Metazoa	1	Arthropoda	1	Insecta	1	Hemiptera	1	Miridae	0.96	Lygus	0.96	Lygus_atriflavus	0.94	Microplitis demolitor	Lygus hesperus	1	0.9968	unknown
4	JASCRG01	JASCRG010010435.1	Metazoa	1	Arthropoda	1	Insecta	1	Hemiptera	1	Aphididae	0.99	Hyalopterus	0.58	Hyalopterus_amygdali	0.58	Cephus rjabovi	Hyalopterus amygdali	1	0.951	unknown
5	JASKOS02	JASKOS020000094.1	Metazoa	1	Arthropoda	1	Insecta	1	Coleoptera	1	Tenebrionidae	0.99	Gnatocerus	0.98	Gnatocerus_cornutus	0.98	Perdita meconis	Ulomoides dermestoides	0.93	0.8176	unknown
6	JAYRBY01	JAYRBY010015911.1	Metazoa	1	Arthropoda	1	Insecta	1	Lepidoptera	1	Nymphalidae	1	Mechanitis	0.83	Mechanitis_mazaeus	0.83	Cephus pygmeus	Mechanitis mazaeus	1	0.9912	unknown
7	JAYRCB01	JAYRCB010089017.1	Metazoa	1	Arthropoda	1	Insecta	1	Lepidoptera	1	Nymphalidae	1	Mechanitis	0.89	Mechanitis_mazaeus	0.89	Trachelus stipa	Mechanitis mazaeus	1	0.9805	unknown
8	JPHR01	JPHR01033241.1	Metazoa	1	Arthropoda	1	Insecta	1	Coleoptera	0.91	Trogossitidae	0.07	Melambia	0.07	Melambia_opaca	0.07	Dinoponera quadriceps	Tenebrio molitor	1	1	Food contamination
		JPHR01033242.1	Metazoa	1	Arthropoda	1	Insecta	1	Coleoptera	1	Tenebrionidae	1	Palorus	1	Palorus_ratzeburgii	1		Tenebrio molitor	1	1	Food contamination
		JPHR01033243.1	Metazoa	1	Arthropoda	1	Insecta	1	Coleoptera	1	Tenebrionidae	1	Tenebrio	1	Tenebrio_molitor	1		Tenebrio molitor	1	0.9986	Food contamination
		JPHR01034345.1	Metazoa	1	Arthropoda	1	Insecta	1	Diptera	1	Phoridae	1	Megaselia	1	Megaselia_abdita	1		Megaselia spiracularis	1	0.9179	unknown
		JPHR01034465.1	Metazoa	1	Arthropoda	1	Insecta	1	Diptera	0.93	Syrphidae	0.41	Eupeodes_genus	0.18	Eupeodes_rojasi	0.11		Megaselia scalaris	1	1	unknown
Hymenoptera-TSA-Insecta
Number	prefix_s	contig number	kingdom		phylum		class		order		family		genus		species		Target species	BLAST results	Query Cover	Per.Ident	Possible causes
1	GBGV01	GBGV01008176.1	Metazoa	1	Arthropoda	1	Insecta	1	Lepidoptera	1	Noctuidae	0.17	Narthecophora	0.05	Narthecophora_pulverea	0.05	Polistes metricus	Manduca sexta	0.98	1	food contamination
		GBGV01008628.1	Metazoa	1	Arthropoda	1	Insecta	1	Lepidoptera	1	Sphingidae	0.98	Manduca	0.98	Manduca_caribbeus	0.92		Manduca sexta	1	1	food contamination
		GBGV01008853.1	Metazoa	1	Arthropoda	1	Insecta	1	Lepidoptera	0.99	Papilionidae	0.07	Papilio	0.07	Papilio_forbesi	0.06		Manduca sexta	1	1	food contamination
2	GBKO01	GBKO01001970.1	Metazoa	1	Arthropoda	1	Insecta	1	Neuroptera	0.99	Hemerobiidae	0.99	Hemerobius	0.99	Hemerobius_nitidulus	0.77	Chrysis grohmanni	Hemerobius handschini	0.98	0.9757	cross-contamination
		GBKO01015938.1	Metazoa	1	Arthropoda	1	Insecta	1	Neuroptera	1	Hemerobiidae	1	Hemerobius	1	Hemerobius_nitidulus	0.98		Hemerobius handschini	0.93	0.9973	cross-contamination
		GBKO01016498.1	Metazoa	1	Arthropoda	1	Insecta	1	Diptera	0.95	Clusiidae	0.47	Clusiodes	0.47	Clusiodes_verticalis	0.47		Clusiodes johnsoni	0.99	0.9864	unknown
		GBKO01016503.1	Metazoa	1	Arthropoda	1	Insecta	1	Diptera	0.85	Drosophilidae	0.28	Drosophila_flies_genus	0.28	Drosophila_perlucida	0.07		Clusiodes johnsoni	0.98	0.9049	unknown
3	GBLB01	GBLB01029869.1	Metazoa	1	Arthropoda	1	Insecta	1	Odonata	0.91	Coenagrionidae	0.91	Ceriagrion	0.66	Ceriagrion_nipponicum	0.6	Astata minor	Agriocnemis femina	0.99	0.9498	unknown
4	GBLF01	GBLF01023753.1	Metazoa	1	Arthropoda	1	Insecta	1	Diptera	0.99	Conopidae	0.99	Myopa	0.99	Myopa_testacea	0.99	Andrena vaga	Myopa testacea	1	0.9786	parasitism contamination
5	GBMD01	GBMD01006247.1	Metazoa	1	Arthropoda	1	Insecta	1	Lepidoptera	0.98	Pyralidae	0.32	Dioryctria	0.27	Dioryctria_resinosella	0.27	Ancistrocerus nigricornis	Acrobasis consociella	0.96	0.9226	food contamination
		GBMD01010715.1	Metazoa	1	Arthropoda	1	Insecta	1	Lepidoptera	0.99	Crambidae	0.45	Udea	0.23	Udea_kirinyaga	0.22		Dioryctria abietivorella	1	0.9228	food contamination
		GBMD01012023.1	Metazoa	1	Arthropoda	1	Insecta	1	Lepidoptera	1	Pyralidae	1	Acrobasis	1	Acrobasis_advenella	1		Acrobasis advenella	0.93	1	food contamination
		GBMD01013565.1	Metazoa	1	Arthropoda	1	Insecta	1	Lepidoptera	0.82	Geometridae	0.29	Odontothera	0.03	Odontothera_virescens	0.03		Argyresthia albistria	1	0.9982	food contamination
		GBMD01014558.1	Metazoa	1	Arthropoda	1	Insecta	1	Lepidoptera	1	Argyresthiidae	1	Argyresthia	1	Argyresthia_albistria	1		Argyresthia albistria	1	1	food contamination
6	GBMF01	GBMF01018108.1	Metazoa	1	Arthropoda	1	Insecta	1	Mantodea	0.89	Nanomantidae	0.79	Tropidomantis	0.74	Tropidomantis_tenera	0.74	Discoelius zonalis	Tropidomantis tenera	1	0.9235	unknown
7	GBML01	GBML01011057.1	Metazoa	1	Arthropoda	1	Insecta	1	Coleoptera	0.99	Chrysomelidae	0.93	Chrysomela	0.91	Chrysomela_populi	0.91	Symmorphus murarius	Chrysomela populi	0.92	1	food contamination
8	GBMZ01	GBMZ01000758.1	Metazoa	1	Arthropoda	1	Insecta	1	Coleoptera	0.94	Cantharidae	0.77	Rhagonycha	0.25	Rhagonycha_nanula	0.23	Chlorodynerus chloroticus	Falsopodabrus rolciki	0.99	0.9545	unknown
		GBMZ01009382.1	Metazoa	1	Arthropoda	1	Insecta	1	Lepidoptera	1	Erebidae	0.52	Meteura	0.11	Meteura_cervina	0.11		Hypocala subsatura	0.95	0.9505	unknown
9	GBNM01	GBNM01014021.1	Metazoa	1	Arthropoda	0.99	Insecta	0.99	Diptera	0.84	Drosophilidae	0.38	Leucophenga	0.26	Leucophenga_pentapunctata	0.18	Chrysis mixta	Conchapelopia togamaculosa	1	0.9697	unknown
10	GBNT01	GBNT01006357.1	Metazoa	1	Arthropoda	1	Insecta	1	Diptera	0.9	Syrphidae	0.22	Melanostoma	0.15	Melanostoma_tschernovi	0.12	Ampulex compressa	Haematopota pluvialis	1	1	unknown
11	GBNV01	GBNV01020661.1	Metazoa	1	Arthropoda	1	Insecta	1	Diptera	0.84	Drosophilidae	0.31	Drosophila_flies_genus	0.31	Drosophila_acanthoptera	0.06	Chrysura dichroa	Chalcosyrphus valgus	0.99	0.8939	unknown
12	GBOS01	GBOS01026781.1	Metazoa	1	Arthropoda	1	Insecta	1	Hemiptera	1	Aphididae	1	Aphis_genus	1	Aphis_hederae	0.74	Dendrocerus carpenteri	Aphis fabae fabae	1	0.9979	food contamination
13	GBOY01	GBOY01001570.1	Metazoa	1	Arthropoda	1	Insecta	1	Diptera	1	Sarcophagidae	1	Sarcophaga_genus	1	Sarcophaga_filia	1	Mellinus arvensis	Sarcophaga filia	1	1	food contamination
		GBOY01002334.1	Metazoa	1	Arthropoda	1	Insecta	1	Diptera	0.97	Sarcophagidae	0.86	Sarcophaga_genus	0.74	Sarcophaga_utilis	0.36		Sarcophaga filia	0.99	1	food contamination
14	GBQV01	GBQV01025208.1	Metazoa	1	Arthropoda	1	Insecta	1	Lepidoptera	0.98	Crambidae	0.15	Udea	0.08	Udea_kirinyaga	0.08	Eucera sp. 'Tetraloniella' AD-2014	Lacera procellosa	0.89	0.8849	unknown
15	GBTL01	GBTL01083381.1	Metazoa	1	Arthropoda	1	Insecta	1	Odonata	1	Coenagrionidae	1	Mortonagrion	1	Mortonagrion_selenion	1	Tetragonula carbonaria	Mortonagrion selenion	0.86	0.9886	unknown
16	GBTS01	GBTS01015944.1	Metazoa	1	Arthropoda	1	Insecta	1	Lepidoptera	0.99	Lasiocampidae	0.56	Dendrolimus	0.56	Dendrolimus_kilmez	0.28	Orussus unicolor	Dendrolimus superans	1	0.9291	unknown
17	GBVA01	GBVA01006193.1	Metazoa	1	Arthropoda	1	Insecta	1	Hemiptera	1	Aphididae	1	Aphis_genus	1	Aphis_lhasaensis	0.96	Philoctetes bogdanovii	Aphis craccivora	1	0.9291	unknown
18	GBVB01	GBVB01003434.1	Metazoa	1	Arthropoda	1	Insecta	1	Hemiptera	1	Aphididae	0.99	Acyrthosiphon	0.67	Acyrthosiphon_pisum	0.56	Inostemma sp. AD-2014	Acyrthosiphon pisum	0.97	0.9735	unknown
		GBVB01009630.1	Metazoa	1	Arthropoda	1	Insecta	1	Lepidoptera	1	Crambidae	0.84	Omiodes	0.83	Omiodes_indistincta	0.64		Omiodes nr. poeonalis 8-YM-2022	1	0.9816	unknown
		GBVB01027732.1	Metazoa	1	Arthropoda	1	Insecta	1	Hemiptera	1	Aphididae	0.97	Macrosiphum	0.47	Macrosiphum_creeli	0.47		Acyrthosiphon pisum	0.99	1	unknown
19	GBVF01	GBVF01002114.1	Metazoa	1	Arthropoda	1	Insecta	0.99	Coleoptera	0.93	Cerambycidae	0.39	Enicodes	0.1	Enicodes_fichtelii	0.1	Blasticotoma filiceti	Prionus insularis	0.98	0.834	unknown
20	GBVL01	GBVL01019332.1	Metazoa	1	Arthropoda	1	Insecta	1	Diptera	0.89	Tabanidae	0.57	Chrysops	0.56	Chrysops_dissectus	0.55	Passaloecus eremita	Haematopota pluvialis	1	0.95	unknown
		GBVL01019333.1	Metazoa	1	Arthropoda	1	Insecta	1	Diptera	0.88	Syrphidae	0.26	Melanostoma	0.14	Melanostoma_tschernovi	0.14		Haematopota pluvialis	1	0.98	unknown
21	GBVU01	GBVU01003706.1	Metazoa	1	Arthropoda	1	Insecta	1	Diptera	0.82	Syrphidae	0.43	Leucopodella	0.11	Leucopodella_balboa	0.08	Pelecinus polyturator	Stegana jianqinae	0.99	0.885	unknown
22	GBVZ01	GBVZ01023220.1	Metazoa	1	Arthropoda	1	Insecta	1	Diptera	1	Drosophilidae	0.76	Drosophila_flies_genus	0.74	Drosophila_multidentata	0.15	Chrysis cerastes	Stomorhina lunata	0.99	0.9155	unknown
23	GBWE01	GBWE01002138.1	Metazoa	1	Arthropoda	1	Insecta	1	Neuroptera	1	Nymphidae	1	Nymphes	1	Nymphes_myrmeleonoides	1	Pompilus cinereus	Nymphes myrmeleonoides	1	0.9922	unknown
24	GBWG01	GBWG01002571.1	Metazoa	1	Arthropoda	1	Insecta	1	Diptera	1	Sarcophagidae	0.95	Oebalia	0.94	Oebalia_praeclusa	0.82	Crabro peltarius	Oebalia praeclusa	1	0.9735	unknown
		GBWG01004680.1	Metazoa	1	Arthropoda	1	Insecta	1	Diptera	0.99	Drosophilidae	0.61	Drosophila_flies_genus	0.49	Drosophila_angor	0.2		Sarcophaga albiceps	1	0.9005	unknown
		GBWG01006918.1	Metazoa	1	Arthropoda	1	Insecta	1	Diptera	0.83	Diopsidae	0.09	Teleopsis	0.09	Teleopsis_dalmanni	0.09		Pegoplata infirma	0.99	0.9011	unknown
25	GCDX01	GCDX01014338.1	Metazoa	1	Arthropoda	1	Insecta	1	Hemiptera	1	Aphididae	1	Acyrthosiphon	0.98	Acyrthosiphon_pisum	0.98	Psyttalia concolor	Acyrthosiphon pisum	1	0.9983	food contamination
26	GCPB01	GCPB01048763.1	Metazoa	1	Arthropoda	1	Insecta	1	Diptera	0.98	Drosophilidae	0.96	Drosophila_flies_genus	0.9	Drosophila_ornatifrons	0.08	Megastigmus spermotrophus	Drosophila bizonata	0.99	0.9405	unknown
27	GDHQ01	GDHQ01087097.1	Metazoa	1	Arthropoda	1	Insecta	1	Orthoptera	1	Gryllidae	1	Gryllus	1	Gryllus_texensis	1	Polistes metricus	Gryllus rubens	0.97	1	unknown
28	GDLQ01	GDLQ01025018.1	Metazoa	1	Arthropoda	1	Insecta	1	Hemiptera	1	Cicadellidae	1	Psammotettix	1	Psammotettix_dubius	0.53	Mystrophorus formicaeformis	Psammotettix dubius	0.98	0.9888	unknown
29	GEAH01	GEAH01000969.1	Metazoa	1	Arthropoda	1	Insecta	1	Odonata	1	Coenagrionidae	1	Ischnura	1	Ischnura_genei	0.71	Chrysis phryne	Ischnura saharensis	1	0.9954	unknown
		GEAH01004274.1	Metazoa	1	Arthropoda	1	Insecta	1	Odonata	1	Coenagrionidae	1	Ischnura	1	Ischnura_elegans	0.98		Ischnura elegans	1	1	unknown
30	GEBD01	GEBD01002510.1	Metazoa	1	Arthropoda	1	Insecta	0.99	Neuroptera	0.99	Myrmeleontidae	0.99	Palpares	0.99	Palpares_libelloides	0.94	Chrysis phryne	Palpares libelloides	0.98	0.9351	unknown
31	GECN01	GECN01005443.1	Metazoa	1	Arthropoda	1	Insecta	1	Hemiptera	0.99	Cicadellidae	0.99	Idiocerus	0.99	Idiocerus_rotundens	0.99	Diachasma alloeum	Idiocerus sp. 2 QX-2018	0.76	1	unknown
		GECN01007760.1	Metazoa	1	Arthropoda	1	Insecta	1	Hemiptera	0.99	Cicadellidae	0.99	Neocoelidia	0.96	Neocoelidia_tumidifrons	0.96		Neocoelidia tumidifrons	1	0.9717	unknown
		GECN01019420.1	Metazoa	1	Arthropoda	1	Insecta	1	Hemiptera	1	Cicadellidae	1	Macropsis	1	Macropsis_trivialis	1		Macropsis trivialis	0.95	0.9923	unknown
32	GEDB01	GEDB01000069.1	Metazoa	1	Arthropoda	1	Insecta	1	Diptera	1	Drosophilidae	1	Amiota	1	Amiota_alboguttata	1	Polistes dominula	Amiota alboguttata	0.98	1	unknown
		GEDB01000294.1	Metazoa	1	Arthropoda	1	Insecta	1	Lepidoptera	1	Noctuidae	0.26	Unciella	0.06	Unciella_primula	0.06		Copitarsia corruda	1	0.9735	unknown
		GEDB01027660.1	Metazoa	1	Arthropoda	1	Insecta	1	Lepidoptera	1	Noctuidae	1	Mythimna	1	Mythimna_unipuncta	1		Mythimna unipuncta	1	1	unknown
		GEDB01028893.1	Metazoa	1	Arthropoda	1	Insecta	1	Lepidoptera	0.99	Nymphalidae	0.2	Mydosama	0.05	Mydosama_discobolus	0.05		Spodoptera frugiperda	0.99	0.9736	food contamination
33	GEFD01	GEFD01011787.1	Metazoa	1	Arthropoda	1	Insecta	1	Lepidoptera	1	Crambidae	1	Ostrinia	1	Ostrinia_furnacalis	1	Cephus cinctus	Ostrinia furnacalis	1	1	food contamination
34	GELG01	GELG01003334.1	Metazoa	1	Arthropoda	1	Insecta	1	Diptera	1	Tephritidae	1	Ceratitis_genus	1	Ceratitis_capitata	1	Diachasmimorpha longicaudata	Ceratitis capitata	1	0.9993	food contamination
35	GFAF01	GFAF01008177.1	Metazoa	1	Arthropoda	1	Insecta	1	Lepidoptera	1	Plutellidae	1	Plutella	1	Plutella_xylostella	1	Cotesia vestalis	Plutella xylostella	1	1	food contamination
		GFAF01043469.1	Metazoa	1	Arthropoda	1	Insecta	1	Lepidoptera	1	Plutellidae	1	Plutella	1	Plutella_xylostella	1		Plutella xylostella	1	1	food contamination
36	GFZI01	GFZI01004411.1	Metazoa	1	Arthropoda	1	Insecta	1	Lepidoptera	1	Hepialidae	1	Hepialus	1	Hepialus_xiaojinensis	1	Microplitis tuberculifer	Hepialus xiaojinensis	1	0.991	unknown
37	GHFP01	GHFP01001748.1	Metazoa	1	Arthropoda	1	Insecta	1	Diptera	0.92	Conopidae	0.32	Myopa	0.32	Myopa_testacea	0.32	Osmia cornuta	Myopa testacea	1	0.9833	parasitism contamination
38	GHFW01	GHFW01001732.1	Metazoa	1	Arthropoda	1	Insecta	1	Diptera	0.95	Conopidae	0.63	Myopa	0.63	Myopa_testacea	0.63	Andrena cineraria	Myopa testacea	1	0.9864	parasitism contamination
39	GHHE01	GHHE01075211.1	Metazoa	1	Arthropoda	1	Insecta	1	Lepidoptera	1	Noctuidae	0.63	Helicoverpa	0.63	Helicoverpa_armigera	0.63	Microplitis mediator	Helicoverpa armigera armigera	0.99	0.9974	food contamination
40	GHUP01	GHUP01120829.1	Metazoa	1	Arthropoda	1	Insecta	1	Diptera	1	Drosophilidae	1	Drosophila_flies_genus	1	Drosophila_melanogaster	1	Leptopilina heterotoma	Drosophila melanogaster	0.94	0.9975	food contamination
		GHUP01152494.1	Metazoa	1	Arthropoda	1	Insecta	1	Diptera	1	Drosophilidae	0.99	Drosophila_flies_genus	0.98	Drosophila_angor	0.51		Drosophila melanogaster	0.97	1	food contamination
41	GHUQ01	GHUQ01100434.1	Metazoa	1	Arthropoda	1	Insecta	1	Diptera	1	Drosophilidae	1	Drosophila_flies_genus	1	Drosophila_melanogaster	1	Leptopilina heterotoma	Drosophila melanogaster	1	1	food contamination
		GHUQ01011948.1	Metazoa	1	Arthropoda	1	Insecta	1	Diptera	0.88	Drosophilidae	0.65	Drosophila_flies_genus	0.64	Drosophila_paralutea	0.15		Drosophila melanogaste	1	1	food contamination
		GHUQ01071240.1	Metazoa	1	Arthropoda	1	Insecta	1	Diptera	0.87	Anthomyiidae	0.12	Delia	0.06	Delia_brassica	0.06		Drosophila melanogaste	1	1	food contamination
42	GIKU01	GIKU01145835.1	Metazoa	1	Arthropoda	1	Insecta	1	Blattodea	1	Rhinotermitidae	1	Reticulitermes_genus	1	Reticulitermes_santonensis	1	Odontomachus brunneus	Reticulitermes flavipes	1	0.991	unknown
		GIKU01365038.1	Metazoa	1	Arthropoda	1	Insecta	1	Blattodea	1	Ectobiidae	1	Supella	1	Supella_longipalpa	1		Supella longipalpa	1	1	unknown
		GIKU01419194.1	Metazoa	1	Arthropoda	1	Insecta	1	Blattodea	1	Ectobiidae	1	Supella	1	Supella_longipalpa	1		Supella longipalpa	1	1	unknown
		GIKU01467040.1	Metazoa	1	Arthropoda	1	Insecta	1	Blattodea	1	Ectobiidae	1	Supella	1	Supella_longipalpa	1		Supella longipalpa	0.95	1	unknown
		GIKU01574792.1	Metazoa	1	Arthropoda	1	Insecta	1	Lepidoptera	1	Depressariidae	0.95	Depressaria	0.95	Depressaria_radiella	0.95		Depressaria sp. BIOUG22057-E09	0.93	1	unknown
43	GISX01	GISX01033406.1	Metazoa	1	Arthropoda	1	Insecta	1	Diptera	1	Drosophilidae	1	Drosophila_flies_genus	1	Drosophila_melanogaster	1	Leptopilina boulardi	Drosophila melanogaster	0.83	1	food contamination
		GISX01033407.1	Metazoa	1	Arthropoda	1	Insecta	1	Diptera	1	Drosophilidae	1	Drosophila_flies_genus	1	Drosophila_melanogaster	1		Drosophila melanogaster	1	1	food contamination
		GISX01059835.1	Metazoa	1	Arthropoda	1	Insecta	1	Diptera	1	Drosophilidae	0.96	Drosophila_flies_genus	0.95	Drosophila_angor	0.36		Drosophila melanogaster	1	1	food contamination
		GISX01059854.1	Metazoa	1	Arthropoda	1	Insecta	1	Diptera	0.99	Drosophilidae	0.89	Drosophila_flies_genus	0.85	Drosophila_ficusphila	0.23		Drosophila melanogaster	0.94	1	food contamination
44	GITC01	GITC01052030.1	Metazoa	1	Arthropoda	1	Insecta	1	Diptera	1	Drosophilidae	1	Drosophila_flies_genus	1	Drosophila_melanogaster	1	Leptopilina boulardi	Drosophila melanogaster	0.83	1	food contamination
		GITC01105602.1	Metazoa	1	Arthropoda	1	Insecta	1	Diptera	0.99	Drosophilidae	0.97	Drosophila_flies_genus	0.95	Drosophila_angor	0.44		Drosophila melanogaster	1	1	food contamination
		GITC01175696.1	Metazoa	1	Arthropoda	1	Insecta	1	Diptera	0.92	Drosophilidae	0.83	Drosophila_flies_genus	0.82	Drosophila_melanogaster	0.13		Drosophila melanogaster	1	1	food contamination
45	GIWN01	GIWN01016106.1	Metazoa	1	Arthropoda	1	Insecta	1	Diptera	0.85	Drosophilidae	0.69	Drosophila_flies_genus	0.67	Drosophila_paralutea	0.1	Odontofroggatia galili	Drosophila melanogaster	1	1	collection contamination
		GIWN01017332.1	Metazoa	1	Arthropoda	1	Insecta	1	Diptera	1	Drosophilidae	1	Drosophila_flies_genus	1	Drosophila_barbarae	0.92		Drosophila melanogaster	1	0.9726	collection contamination
		GIWN01030983.1	Metazoa	1	Arthropoda	1	Insecta	1	Diptera	1	Drosophilidae	0.8	Drosophila_flies_genus	0.78	Drosophila_ficusphila	0.16		Drosophila melanogaster	0.97	1	collection contamination
46	GIWO01	GIWO01000536.1	Metazoa	1	Arthropoda	1	Insecta	1	Diptera	1	Drosophilidae	1	Drosophila_flies_genus	1	Drosophila_melanogaster	0.51	Platyneura mayri	Drosophila melanogaster	0.99	1	collection contamination
47	GIWP01	GIWP01005270.1	Metazoa	1	Arthropoda	1	Insecta	1	Diptera	1	Drosophilidae	1	Drosophila_flies_genus	1	Drosophila_melanogaster	1	Micranisa ralianga	Drosophila melanogaster	1	1	collection contamination
		GIWP01021845.1	Metazoa	1	Arthropoda	1	Insecta	1	Diptera	0.92	Drosophilidae	0.79	Drosophila_flies_genus	0.77	Drosophila_ficusphila	0.06		Drosophila melanogaster	1	1	collection contamination
48	GKBK01	GKBK01061992.1	Metazoa	1	Arthropoda	1	Insecta	1	Coleoptera	1	Curculionidae	1	Listronotus	1	Listronotus_bonariensis	1	Microctonus hyperodae	Listronotus bonariensis	1	0.9674	food contamination
		GKBK01088806.1	Metazoa	1	Arthropoda	1	Insecta	1	Coleoptera	0.93	Curculionidae	0.8	Listronotus	0.41	Listronotus_maculicollis	0.3		Curculionidae sp. CUM2	0.87	0.9825	food contamination
49	IACE01	IACE01004427.1	Metazoa	1	Arthropoda	1	Insecta	1	Coleoptera	0.84	Tenebrionidae	0.42	Eleodes	0.24	Eleodes_suturalis	0.05	Diacamma sp. Okinawa-2006a	Zophobas atratus	0.99	0.847	unknown
50	GAZV01	GAZV01039492.1	Metazoa	1	Arthropoda	1	class	1	Coleoptera	0.8	Bothrideridae	0.06	Ascetoderes	0.06	Ascetoderes_vittatus	0.06	Apis mellifera	Tachinus fimetarius	0.97	0.8933	unknown
		GAZV01041438.1	Metazoa	1	Arthropoda	1	class	1	Coleoptera	0.8	Thanerocleridae	0.1	Thaneroclerus	0.1	Thaneroclerus_buquet	0.1		Hyphydrus elegans	1	0.8874	unknown
51	GBLZ01	GBLZ01006713.1	Metazoa	1	Arthropoda	0.98	class	0.98	Coleoptera	0.8	Tenebrionidae	0.18	Ocnodes	0.07	Ocnodes_imitator	0.07	Eucera syriaca	Meloidae sp. MT-2010	0.96	0.8583	unknown
52	GBVQ01	GBVQ01022409.1	Metazoa	1	Arthropoda	1	class	1	Diptera	0.8	Cecidomyiidae	0.8	Aphidoletes	0.78	Aphidoletes_aphidimyza	0.76	Stenodynerus steckianus	Cecidomyiinae sp. BOLD-2016	0.92	0.9233	unknown
53	GBWL01	GBWL01027327.1	Metazoa	1	Arthropoda	1	class	1	Lepidoptera	0.8	Geometridae	0.16	Arichanna	0.08	Arichanna_tetrica	0.08	Pachycrepoideus vindemmiae	Plutella xylostella	1	0.9194	unknown
54	GHGA01	GHGA01002932.1	Metazoa	1	Arthropoda	1	class	1	Diptera	0.8	Drosophilidae	0.62	Drosophila_flies_genus	0.61	Drosophila_karakasa	0.09	Andrena haemorrhoa	Myopa tessellatipennis	1	0.984	parasitism contamination

## Sheet: Hymenoptera-Mammalia
Hymenoptera-WGS-Mammalia
Number	prefix_s	contig number	kingdom		phylum		class		order		family		genus		species		Target species	BLAST results	Query Cover	Per.Ident	Possible causes
1	CAJDYZ01	CAJDYZ010007254.1	Metazoa	1	Chordata	1	Mammalia	1	Rodentia	1	Muridae	1	Mus_genus	1	Mus_musculus	0.99	Heterotrigona itama	Mus musculus	100%	1	cross-contamination
2	CAKNWS01	CAKNWS010282823.1	Metazoa	1	Chordata	1	Mammalia	1	Primates	1	Hominidae	1	Homo	1	Homo_sapiens	1	Andricus grossulariae	Homo sapiens	0.96	1	cross-contamination
3	CAKNYM01	CAKNYM010032579.1	Metazoa	1	Chordata	1	Mammalia	0.9	Primates	0.9	Hominidae	0.89	Homo	0.89	Homo_sapiens	0.89	Andricus curvator	Homo sapiens	1	100.00%	cross-contamination
Hymenoptera-TSA-Mammalia
Number	prefix_s	contig number	kingdom		phylum		class		order		family		genus		species		Target species	BLAST results	Query Cover	Per.Ident	Possible causes
1	GAKG01	GAKG01004792.1	Metazoa	1	Chordata	1	Mammalia	1	Chiroptera	1	Vespertilionidae	1	Tylonycteris	1	Tylonycteris_fulvida	0.78	Cotesia vestalis	Tylonycteris fulvida	0.96	0.9862	unknown
		GAKG01028930.1	Metazoa	1	Chordata	0.92	Mammalia	0.91	Rodentia	0.77	Geomyidae	0.45	Orthogeomys	0.44	Orthogeomys_thaeleri	0.39		Tylonycteris fulvida	0.98	0.973	unknown
		GAKG01028931.1	Metazoa	1	Chordata	0.91	Mammalia	0.85	Rodentia	0.68	Geomyidae	0.37	Orthogeomys	0.37	Orthogeomys_thaeleri	0.34		Tylonycteris fulvida	99%	0.9743	unknown
2	GBKO01	GBKO01014545.1	Metazoa	1	Chordata	1	Mammalia	1	Artiodactyla	1	Bovidae	1	Ovis	1	Ovis_aries	0.98	Chrysis grohmanni	Ovis aries	1	0.9836	unknown
3	GEDB01	GEDB01027672.1	Metazoa	1	Chordata	1	Mammalia	1	Primates	1	Hominidae	1	Homo	1	Homo_sapiens	1	Polistes dominula	Homo sapiens	1	1	cross-contamination
4	GGGP01	GGGP01047158.1	Metazoa	1	Chordata	1	Mammalia	1	Primates	1	Hominidae	1	Homo	1	Homo_sapiens	1	Bombus pyrosoma	Homo sapiens	1	100.00%	cross-contamination
5	ICPS01	ICPS01012248.1	Metazoa	1	Chordata	1	Mammalia	1	Primates	1	Hominidae	1	Homo	1	Homo_sapiens	1	Bombus ignitus	Homo sapiens	1	1	cross-contamination

## Sheet: Coleoptera-Insecta
Hymenoptera-WGS-Insecta
Number	prefix_s	contig number	kingdom		phylum		class		order		family		genus		species		Target species	BLAST results	Query Cover	Per.Ident	Possible causes
1	BHEF01	BHEF01028463.1	Metazoa	1	Arthropoda	1	Insecta	1	Hymenoptera	1	Apidae	1	Apis	1	Apis_mellifera	1	Harmonia axyridis	Apis mellifera	0.98	0.9975	food contamination
2	CAUEHT01	CAUEHT010000014.1	Metazoa	1	Arthropoda	1	Insecta	1	Hymenoptera	0.98	Tenthredinidae	0.98	Macrophya	0.69	Macrophya_carbonaria	0.69	Endomychus coccineus	Macrophya annulata	1	0.9997	unknown
3	DWUO01	DWUO010695698.1	Metazoa	1	Arthropoda	1	Insecta	1	Hemiptera	1	Aphididae	1	Rhopalosiphum	1	Rhopalosiphum_rufiabdominalis	1	Propylea japonica	Rhopalosiphum rufiabdominalis	1	1	food contamination
4	JAODFX01	JAODFX010083229.1	Metazoa	1	Arthropoda	1	Insecta	1	Hymenoptera	0.86	Agaonidae	0.71	Pleistodontes	0.44	Pleistodontes_imperialis	0.44	Dorylogaster longipes	Pleistodontes imperialis	1	0.9464	unknown
		JAODFX010209282.1	Metazoa	1	Arthropoda	1	Insecta	0.99	Hymenoptera	0.84	Eulophidae	0.09	Neochrysocharis	0.09	Neochrysocharis_okazakii	0.09		Encarsia formosa	0.99	0.8781	unknown
		JAODFX010148582.1	Metazoa	1	Arthropoda	0.99	Insecta	0.98	Hymenoptera	0.91	Eupelmidae	0.07	Eupelmus	0.07	Eupelmus_seculatus	0.05		Baeoentedon balios	0.99	0.9625	unknown
5	JAODVJ01	JAODVJ010131974.1	Metazoa	1	Arthropoda	1	Insecta	1	Hymenoptera	0.92	Formicidae	0.86	Lasius_genus	0.42	Lasius_jensi_x_Lasius_meridionalis	0.35	Sceptobius lativentris	Tapinoma ibericum	0.96	0.8749	collection contamination
		JAODVJ010146423.1	Metazoa	1	Arthropoda	1	Insecta	0.99	Hymenoptera	0.9	Formicidae	0.85	Liometopum	0.54	Liometopum_luctuosum	0.49		Tapinoma ibericum	0.93	0.8067	collection contamination
6	JASKGN01	JASKGN010032909.1	Metazoa	1	Arthropoda	1	Insecta	1	Hymenoptera	0.92	Formicidae	0.88	Lasius_genus	0.14	Lasius_jensi_x_Lasius_meridionalis	0.14	Falagria sp. GC000072	Tapinoma ibericum	0.99	0.8207	collection contamination
update	JABDTM01	JABDTM010011222.1	Metazoa	1	Arthropoda	1	Insecta	1	Diptera	1	Calliphoridae	1	Lucilia_flies	1	Lucilia_cuprina	1	Tenebrio molitor	Lucilia cuprina	1	0.9993	food contamination
Hymenoptera-TSA-Insecta
Number	prefix_s	contig number	kingdom		phylum		class		order		family		genus		species		Target sepcies	BLAST results	Query Cover	Per.Ident	Possible causes
1	GACW01	GACW01034211.1	Metazoa	1	Arthropoda	1	Insecta	1	Megaloptera	0.83	Sialidae	0.83	Sialis	0.83	Sialis_morio	0.62	Carabus granulatus	Sialis lutaria	1	0.9977	cross-contamination
2	GAZB02	GAZB02013901.1	Metazoa	1	Arthropoda	1	Insecta	1	Lepidoptera	0.98	Tortricidae	0.91	Clepsis	0.9	Clepsis_peritana	0.89	Lepicerus sp. AD-2013	Clepsis peritana	1	0.9958	unknown
3	GBYD01	GBYD01091326.1	Metazoa	1	Arthropoda	1	Insecta	1	Diptera	1	Culicidae	1	Aedes_genus	1	Aedes_aegypti	1	Euwallacea fornicatus	Aedes aegypti	1	1	unknown
4	GDKA01	GDKA01007797.1	Metazoa	1	Arthropoda	1	Insecta	1	Lepidoptera	1	Pyralidae	0.28	Acrobasis	0.22	Acrobasis_comptoniella	0.15	Rhynchophorus ferrugineus	Ephestia elutella	1	0.9067	unknown
5	GDOY01	GDOY01000403.1	Metazoa	1	Arthropoda	1	Insecta	1	Diptera	1	Sarcophagidae	1	Sarcophaga_genus	1	Sarcophaga_bullata	1	Sinodendron cylindricum	Sarcophaga bullata	1	1	unknown
6	GDPD01	GDPD01005370.1	Metazoa	1	Arthropoda	1	Insecta	1	Phasmatodea	1	Lonchodidae	1	Phaenopharos	1	Phaenopharos_khaoyaiensis	1	Drilus concolor	Phaenopharos khaoyaiensis	0.91	1	unknown
7	GDPQ01	GDPQ01038653.1	Metazoa	1	Arthropoda	1	Insecta	1	Lepidoptera	1	Erebidae	0.97	Phragmatobia	0.95	Phragmatobia_amurensis	0.95	Lagria hirta	Phragmatobia fuliginosa	0.99	0.9638	unknown
		GDPQ01038654.1	Metazoa	1	Arthropoda	1	Insecta	1	Lepidoptera	1	Erebidae	0.68	Amurrhyparia	0.23	Amurrhyparia_leopardinula	0.23		Phragmatobia fuliginosa	0.99	0.9292	unknown
8	GDRY01	GDRY01036404.1	Metazoa	1	Arthropoda	1	Insecta	1	Hymenoptera	0.84	Stephanidae	0.84	Stephanus	0.84	Stephanus_serrator	0.84	Contacyphon laevipennis	Stephanus serrator	0.97	0.9284	unknown
9	GFUK01	GFUK01026980.1	Metazoa	1	Arthropoda	1	Insecta	1	Diptera	1	Chironomidae	1	Psectrotanypus	1	Psectrotanypus_varius	1	Hygrobia hermann	Psectrotanypus varius	0.99	0.9952	food contamination
		GFUK01047233.1	Metazoa	1	Arthropoda	1	Insecta	1	Diptera	1	Chironomidae	1	Psectrotanypus	1	Psectrotanypus_varius	1		Psectrotanypus varius	1	0.9952	food contamination
10	GFXC01	GFXC01050391.1	Metazoa	1	Arthropoda	1	Insecta	1	Thysanoptera	1	Thripidae	1	Echinothrips	1	Echinothrips_americanus	1	Anoplophora chinensis	Echinothrips americanus	1	1	unknown
11	GGMU01	GGMU01008351.1	Metazoa	1	Arthropoda	1	Insecta	1	Blattodea	1	Rhinotermitidae	1	Reticulitermes_genus	1	Reticulitermes_flaviceps	1	Serangium japonicum	Reticulitermes kanmonensis	0.99	0.998	unknown
12	GHRK01	GHRK01018750.1	Metazoa	1	Arthropoda	1	Insecta	1	Hemiptera	1	Plataspidae	1	Megacopta	1	Megacopta_cribraria	1	Diabrotica virgifera virgifera	Megacopta cribraria	0.99	0.9959	unknown
13	GHXO01	GHXO01544028.1	Metazoa	1	Arthropoda	1	Insecta	1	Diptera	0.89	Scathophagidae	0.2	Gimnomera	0.09	Gimnomera_dorsata	0.09	Acalymma vittatum	Drosophila polychaeta	1	0.8964	unknown
14	GINQ01	GINQ01012233.1	Metazoa	1	Arthropoda	1	Insecta	1	Lepidoptera	1	Noctuidae	0.97	Spodoptera	0.94	Spodoptera_littoralis	0.93	Acanthocinus aedilis	Spodoptera littoralis	1	1	unknown
15	GIPJ01	GIPJ01103710.1	Metazoa	1	Arthropoda	1	Insecta	1	Dermaptera	1	Forficulidae	1	Forficula	1	Forficula_auricularia_A	0.96	Zophobas atratus	Forficula sp.	1	0.9978	unknown
16	GJNK01	GJNK01100630.1	Metazoa	1	Arthropoda	1	Insecta	1	Hemiptera	1	Aphididae	1	Macrosiphum	0.48	Macrosiphum_creeli	0.48	Hippodamia convergens	Acyrthosiphon pisum	1	1	food contamination
		GJNK01100632.1	Metazoa	1	Arthropoda	1	Insecta	1	Hemiptera	1	Aphididae	1	Acyrthosiphon	1	Acyrthosiphon_pisum	1		Acyrthosiphon pisum	0.99	0.9909	food contamination
17	GKFW01	GKFW01000576.1	Metazoa	1	Arthropoda	1	Insecta	1	Diptera	1	Tephritidae	0.95	Bactrocera_genus	0.94	Bactrocera_oleae	0.79	Hexagonochilus tuberculatus	Bactrocera oleae	1	0.992	unknown
		GKFW01009336.1	Metazoa	1	Arthropoda	1	Insecta	1	Diptera	1	Tephritidae	1	Bactrocera_genus	1	Bactrocera_oleae	1		Bactrocera oleae	1	1	unknown
18	GKHB01	GKHB01058174.1	Metazoa	1	Arthropoda	1	Insecta	1	Zygentoma	1	Lepismatidae	1	Lepisma	1	Lepisma_saccharina	1	Mycetophagus quadripustulatus	Lepisma saccharinum	0.99	1	unknown
19	GKIO01	GKIO01007793.1	Metazoa	1	Arthropoda	1	Insecta	1	Odonata	1	Pseudolestidae	1	Pseudolestes	1	Pseudolestes_mirabilis	1	Adoretus sp. AD-2015	Pseudolestes mirabilis	0.99	0.9959	unknown
		GKIO01070203.1	Metazoa	1	Arthropoda	1	Insecta	1	Diptera	0.94	Syrphidae	0.43	Eupeodes_genus	0.13	Eupeodes_rojasi	0.13		Scatella tenuicosta	0.99	0.8334	unknown
20	GKJH01	GKJH01031728.1	Metazoa	1	Arthropoda	1	Insecta	1	Diptera	0.86	Drosophilidae	0.34	Drosophila_flies_genus	0.32	Drosophila_guaru	0.08	Anomala sp. AD-2015	Drosophila ficusphila	0.98	0.852	unknown
21	GKJI01	GKJI01004031.1	Metazoa	1	Arthropoda	1	Insecta	1	Hymenoptera	1	Chrysididae	1	Pseudochrysis	1	Pseudochrysis_neglecta	1	Melinopterus prodromus	Pseudochrysis neglecta	1	0.9875	unknown
		GKJI01043597.1	Metazoa	1	Arthropoda	1	Insecta	1	Lepidoptera	0.98	Geometridae	0.48	Zalissolepis	0.16	Zalissolepis_subviolaria	0.16		Lexias dirtea	1	0.8537	unknown
		GKJI01043598.1	Metazoa	1	Arthropoda	1	Insecta	1	Lepidoptera	0.99	Geometridae	0.42	Larentia_moths	0.13	Larentia_macerata	0.13		Ochlodes venata	1	0.8595	unknown
22	GKJK01	GKJK01054141.1	Metazoa	1	Arthropoda	1	Insecta	1	Mecoptera	1	Nannochoristidae	1	Nannochorista	1	Nannochorista_dipteroides	1	Camenta innocua	Nannochorista dipteroides	0.94	0.9939	unknown
23	GKJO01	GKJO01014729.1	Metazoa	1	Arthropoda	1	Insecta	1	Diptera	0.89	Tephritidae	0.47	Anastrepha	0.42	Anastrepha_macracantha	0.07	Helophorus nanus	Anastrepha crebra	0.98	0.93	unknown
		GKJO01014731.1	Metazoa	1	Arthropoda	1	Insecta	1	Raphidioptera	1	Raphidiidae	1	Subilla	1	Subilla_confinis	1		Subilla confinis	1	1	unknown
		GKJO01018184.1	Metazoa	1	Arthropoda	1	Insecta	1	Odonata	1	Libellulidae	1	Orthetrum	1	Orthetrum_albistylum	1		Orthetrum albistylum	0.96	1	unknown
		GKJO01027771.1	Metazoa	1	Arthropoda	1	Insecta	1	Phasmatodea	1	Lonchodidae	1	Phaenopharos	1	Phaenopharos_khaoyaiensis	1		Phaenopharos khaoyaiensis	1	1	unknown
		GKJO01028196.1	Metazoa	1	Arthropoda	1	Insecta	1	Mantophasmatodea	0.91	Mantophasmatidae	0.89	Sclerophasma	0.89	Sclerophasma_paresisense	0.89		Sclerophasma paresisense	1	0.944	unknown
		GKJO01028197.1	Metazoa	1	Arthropoda	1	Insecta	1	Odonata	1	Libellulidae	1	Orthetrum	1	Orthetrum_albistylum	1		Orthetrum albistylum	0.99	0.9932	unknown
		GKJO01051732.1	Metazoa	1	Arthropoda	1	Insecta	1	Phasmatodea	0.96	Heteropterygidae	0.94	Trachyaretaon	0.94	Trachyaretaon_brueckneri	0.94		Phraortes lianzhouensis	0.94	0.8808	unknown
		GKJO01067518.1	Metazoa	1	Arthropoda	1	Insecta	1	Phasmatodea	1	Heteropterygidae	1	Trachyaretaon	1	Trachyaretaon_brueckneri	1		Trachyaretaon brueckneri	1	1	unknown
		GKJO01080078.1	Metazoa	1	Arthropoda	1	Insecta	1	Phasmatodea	1	Lonchodidae	1	Phaenopharos	1	Phaenopharos_khaoyaiensis	1		Phaenopharos khaoyaiensis	0.94	1	unknown
24	GKJR01	GKJR01062690.1	Metazoa	1	Arthropoda	1	Insecta	1	Raphidioptera	1	Raphidiidae	1	Subilla	1	Subilla_confinis	1	Ocypus brunnipes	Subilla confinis	0.96	1	unknown
25	GKJS01	GKJS01109241.1	Metazoa	1	Arthropoda	1	Insecta	1	Diptera	0.94	Syrphidae	0.45	Eupeodes_genus	0.16	Eupeodes_rojasi	0.16	Odontotaenius disjunctus	Scatella tenuicosta	0.99	0.8336	unknown
26	GKJU01	GKJU01003954.1	Metazoa	1	Arthropoda	1	Insecta	1	Hymenoptera	1	Chrysididae	1	Chrysura	1	Chrysura_ciscirtana	1	Pentodon sp. AD-2015	Chrysura ciscirtana	1	0.996	unknown
		GKJU01027817.1	Metazoa	1	Arthropoda	1	Insecta	1	Phasmatodea	0.97	Phasmatidae	0.31	Ramulus	0.28	Ramulus_koreanus	0.26		Orestes guangxiensis	0.99	0.899	unknown
		GKJU01040096.1	Metazoa	1	Arthropoda	1	Insecta	1	Diptera	0.92	Drosophilidae	0.44	Drosophila_flies_genus	0.43	Drosophila_prostipennis	0.07		Drosophila pseudotakahashii	0.98	0.8705	unknown
		GKJU01040097.1	Metazoa	1	Arthropoda	1	Insecta	1	Diptera	0.93	Drosophilidae	0.36	Drosophila_flies_genus	0.36	Drosophila_prostipennis	0.09		Drosophila pseudotakahashii	0.99	0.8725	unknown
27	GKJV01	GKJV01011354.1	Metazoa	1	Arthropoda	1	Insecta	1	Orthoptera	0.9	Acrididae	0.68	Omocestus	0.2	Omocestus_burri	0.15	Sinodendron cylindricum	Tropidacris collaris	1	0.9139	unknown
		GKJV01041951.1	Metazoa	1	Arthropoda	1	Insecta	0.99	Orthoptera	0.88	Romaleidae	0.18	Tropidacris	0.18	Tropidacris_cristata	0.18		Tropidacris collaris	1	1	unknown
		GKJV01045858.1	Metazoa	1	Arthropoda	1	Insecta	1	Phasmatodea	0.95	Phasmatidae	0.51	Phryganistria	0.19	Phryganistria_heusii	0.19		Pharnaciini gen. 1 sp.	0.99	0.9391	unknown
		GKJV01071844.1	Metazoa	1	Arthropoda	1	Insecta	1	Diptera	1	Sarcophagidae	1	Sarcophaga_genus	1	Sarcophaga_bullata	1		Sarcophaga bullata	0.99	1	unknown
28	GKJW01	GKJW01066953.1	Metazoa	1	Arthropoda	1	Insecta	1	Diptera	1	Ceratopogonidae	1	Dasyhelea	1	Dasyhelea_sp._BOLD:AAN5161	1	Trochalus sp. AD-2015	Ceratopogonidae sp.	1	1	unknown
29	GKJX01	GKJX01011510.1	Metazoa	1	Arthropoda	1	Insecta	1	Trichoptera	0.97	Limnocentropodidae	0.97	Limnocentropus	0.97	Limnocentropus_insolitus	0.97	Trox sp. AD-2015	Limnocentropus hysbald	0.99	0.8746	unknown
30	ICLC01	ICLC01019310.1	Metazoa	1	Arthropoda	1	Insecta	1	Orthoptera	1	Gryllidae	1	Apteronemobius	1	Apteronemobius_asahinai	1	Holotrichia parallela	Apteronemobius asahinai	0.96	1	unknown
31	ICTL01	ICTL01158597.1	Metazoa	1	Arthropoda	1	Insecta	1	Diptera	1	Sarcophagidae	1	Sarcophaga_genus	1	Sarcophaga_crassipalpis	0.74	Holotrichia parallela	Sarcophaga similis	0.99	1	cross-contamination
32	GFUJ01	GFUJ01008365.1	Metazoa	1	Arthropoda	1	Insecta	0.99	Diptera	0.81	Chironomidae	0.73	Harnischia	0.15	Harnischia_sp._BOLD:AAG5452	0.15	Batrachomatus nannup	Chironomus sp.	0.99	0.9049	unknown
33	GIQK01	GIQK01040998.1	Metazoa	1	Arthropoda	1	Insecta	1	Hymenoptera	0.81	Formicidae	0.34	Anochetus	0.3	Anochetus_bispinosus	0.28	Phymatodes testaceus	Rhimphoctona megacephalus	0.99	0.9976	unknown
update	GATA01	GATA01016643.1	Metazoa	1	Arthropoda	1	Insecta	1	Trichoptera	1	Phryganeidae	1	Phryganea	1	Phryganea_grandis	1	Meloe violaceus
		GATA01018332.1	Metazoa	1	Arthropoda	1	Insecta	1	Neuroptera	0.99	Mantispidae	0.99	Sagittalata	0.99	Sagittalata_perla	0.99
		GATA01020157.1	Metazoa	1	Arthropoda	1	Insecta	1	Neuroptera	1	Hemerobiidae	1	Drepanepteryx	1	Drepanepteryx_phalaenoides	1
		GATA01034479.1	Metazoa	1	Arthropoda	1	Insecta	1	Lepidoptera	1	Yponomeutidae	1	Yponomeuta	1	Yponomeuta_evonymella	0.98
		GATA01036256.1	Metazoa	1	Arthropoda	1	Insecta	1	Lepidoptera	1	Noctuidae	0.21	Schinia	0.08	Schinia_oleagina	0.02
update	GATW01	GATW01000249.1	Metazoa	0.99	Arthropoda	0.99	Insecta	0.98	Mecoptera	0.85	Panorpidae	0.85	Panorpa	0.85	Panorpa_vulgaris	0.85	Aleochara curtula
		GATW01005603.1	Metazoa	1	Arthropoda	1	Insecta	1	Lepidoptera	0.99	Crambidae	0.47	Nosophora	0.06	Nosophora_maculalis	0.06
		GATW01016582.1	Metazoa	1	Arthropoda	1	Insecta	1	Diptera	1	Calliphoridae	0.98	Calliphora	0.98	Calliphora_pattoni	0.76
		GATW01032858.1	Metazoa	1	Arthropoda	1	Insecta	1	Mecoptera	0.98	Panorpidae	0.98	Panorpa	0.98	Panorpa_vulgaris	0.92
		GATW01033626.1	Metazoa	1	Arthropoda	1	Insecta	1	Neuroptera	1	Hemerobiidae	1	Drepanepteryx	1	Drepanepteryx_phalaenoides	1
		GATW01040806.1	Metazoa	1	Arthropoda	1	Insecta	1	Neuroptera	1	Mantispidae	1	Sagittalata	1	Sagittalata_perla	1
update	GAUY01	GAUY01023881.1	Metazoa	1	Arthropoda	1	Insecta	1	Diptera	1	Syrphidae	0.97	Episyrphus	0.74	Episyrphus_viridaureus	0.52	Gyrinus marinus
		GAUY01029190.1	Metazoa	1	Arthropoda	1	Insecta	1	Archaeognatha	1	Machilidae	1	Lepismachilis	1	Lepismachilis_y-signata	1
		GAUY01036925.1	Metazoa	1	Arthropoda	1	Insecta	1	Hymenoptera	1	Chrysididae	1	Chrysis	1	Chrysis_mixta	1
		GAUY01039005.1	Metazoa	1	Arthropoda	1	Insecta	0.99	Trichoptera	0.95	Hydroptilidae	0.95	Ochrotrichia	0.95	Ochrotrichia_logana	0.56
		GAUY01042247.1	Metazoa	1	Arthropoda	1	Insecta	1	Orthoptera	1	Acrididae	0.99	Omocestus	0.84	Omocestus_raymondi	0.56
		GAUY01044264.1	Metazoa	1	Arthropoda	1	Insecta	1	Hymenoptera	1	Chrysididae	1	Chrysis	1	Chrysis_inaequalis	1
		GAUY01055927.1	Metazoa	1	Arthropoda	1	Insecta	1	Hymenoptera	1	Chrysididae	1	Hedychridium	1	Hedychridium_ardens	1
		GAUY01070595.1	Metazoa	1	Arthropoda	1	Insecta	1	Raphidioptera	1	Raphidiidae	1	Subilla	1	Subilla_confinis	1
		GAUY01073947.1	Metazoa	1	Arthropoda	1	Insecta	1	Diptera	1	Muscidae	1	Mesembrina	1	Mesembrina_meridiana	1
		GAUY01079328.1	Metazoa	1	Arthropoda	1	Insecta	1	Lepidoptera	0.98	Geometridae	0.97	Geometra	0.95	Geometra_symaria	0.9
		GAUY01085906.1	Metazoa	1	Arthropoda	1	Insecta	1	Diptera	1	Muscidae	1	Mesembrina	1	Mesembrina_meridiana	1
update	GAZB01	GAZB01010295.1	Metazoa	1	Arthropoda	1	Insecta	1	Hymenoptera	0.85	Apidae	0.27	Xylocopa_genus	0.08	Xylocopa_cantabrita	0.08	Lepicerus sp. AD-2013
		GAZB01018350.1	Metazoa	1	Arthropoda	1	Insecta	1	Mantodea	0.96	Mantidae	0.86	Coptopteryx	0.8	Coptopteryx_thoracica	0.68
		GAZB01021670.1	Metazoa	1	Arthropoda	1	Insecta	1	Odonata	0.99	Aeshnidae	0.54	Boyeria	0.53	Boyeria_irene	0.53
		GAZB01022143.1	Metazoa	1	Arthropoda	1	Insecta	1	Hymenoptera	0.86	Crabronidae	0.51	Trypoxylon	0.51	Trypoxylon_figulus	0.51
		GAZB01024746.1	Metazoa	1	Arthropoda	1	Insecta	1	Hemiptera	1	Gerridae	1	Limnoporus	1	Limnoporus_rufoscutellatus	0.99
		GAZB01034344.1	Metazoa	1	Arthropoda	1	Insecta	1	Hymenoptera	1	Megalodontesidae	1	Megalodontes	1	Megalodontes_cephalotes	1
		GAZB01040338.1	Metazoa	1	Arthropoda	1	Insecta	1	Hymenoptera	1	Sphecidae	1	Sphex	1	Sphex_funerarius	1
		GAZB01043287.1	Metazoa	1	Arthropoda	1	Insecta	1	Hemiptera	1	Gerridae	1	Aquarius	1	Aquarius_paludum	1
		GAZB01065442.1	Metazoa	1	Arthropoda	1	Insecta	1	Odonata	1	Libellulidae	0.98	Trithemis	0.98	Trithemis_annulata	0.98
		GAZB01134090.1	Metazoa	1	Arthropoda	1	Insecta	1	Hymenoptera	1	Braconidae	1	Diaeretus	1	Diaeretus_essigellae	1
		GAZB01134240.1	Metazoa	1	Arthropoda	1	Insecta	1	Odonata	1	Aeshnidae	1	Boyeria	1	Boyeria_irene	1
		GAZB01149099.1	Metazoa	1	Arthropoda	1	Insecta	1	Hemiptera	1	Berytidae	1	Metatropis	1	Metatropis_rufescens	1
		GAZB01152359.1	Metazoa	1	Arthropoda	1	Insecta	1	Odonata	1	Aeshnidae	1	Boyeria	1	Boyeria_irene	1
		GAZB01153081.1	Metazoa	1	Arthropoda	1	Insecta	1	Hemiptera	1	Anthocoridae	1	Physopleurella	1	Physopleurella_armata	1
		GAZB01153593.1	Metazoa	1	Arthropoda	1	Insecta	1	Odonata	1	Libellulidae	1	Trithemis	1	Trithemis_annulata	1
		GAZB01157757.1	Metazoa	1	Arthropoda	1	Insecta	1	Hemiptera	1	Gerridae	0.72	Aquarius	0.53	Aquarius_ventralis	0.41
		GAZB01158094.1	Metazoa	1	Arthropoda	1	Insecta	1	Blattodea	1	Mastotermitidae	1	Mastotermes	1	Mastotermes_darwiniensis	1
		GAZB01158191.1	Metazoa	1	Arthropoda	1	Insecta	1	Hymenoptera	1	Crabronidae	1	Alysson	1	Alysson_spinosus	1
		GAZB01163611.1	Metazoa	1	Arthropoda	0.98	Insecta	0.93	Embioptera	0.8	Oligotomidae	0.75	Oligotoma	0.49	Oligotoma_humbertiana	0.49

## Sheet: Coleoptera-Mammalia
Coleoptera-TSA-Mammalia
Number	prefix_s	contig number	kingdom		phylum		class		order		family		genus		species		Target species	BLAST results	Query Cover	Per.Ident	Possible causes
1	GBYD01	GBYD01087727.1	Metazoa	1	Chordata	1	Mammalia	1	Rodentia	1	Dipodidae	1	Zapus	1	Zapus_hudsonius	1	Euwallacea fornicatus	Cricetulus barabensis	1	0.824	unknown
2	GKQP01	GKQP01072873.1	Metazoa	1	Chordata	1	Mammalia	1	Rodentia	1	Muridae	1	Rattus	1	Rattus_norvegicus	1	Listronotus bonariensis	Rattus norvegicus	1	99.86%	unknown
3	ICLG01	ICLG01002080.1	Metazoa	1	Chordata	1	Mammalia	1	Rodentia	1	Muridae	1	Mus_genus	1	Mus_musculus	1	Zophobas atratus	Mus musculus	1	1	cross-contamination
		ICLG01046856.1	Metazoa	1	Chordata	1	Mammalia	1	Rodentia	1	Muridae	1	Mus_genus	1	Mus_spicilegus	0.62		Mus musculus	1	0.9984	cross-contamination
4	ICTL01	ICTL01598647.1	Metazoa	1	Chordata	1	Mammalia	1	Primates	1	Hominidae	1	Homo	1	Homo_sapiens	1	Holotrichia parallela	Homo sapiens	1	0.9969	cross-contamination

## Sheet: Diptera-Insecta
Diptera-WGS-Insecta
Number	prefix_s	contig number	kingdom		phylum		class		order		family		genus		species		Target species	BLAST results	Query Cover	Per.Ident	Possible causes
1	JAABKK02	JAABKK020039770.1	Metazoa	1	Arthropoda	1	Insecta	1	Hymenoptera	1	Cynipidae	1	Neuroterus	1	Neuroterus_valhalla	1	Catotricha subobsoleta	Andricus mairei	1	0.8669	unknown
2	JAJATT01	JAJATT010021732.1	Metazoa	1	Arthropoda	1	Insecta	1	Strepsiptera	1	Halictophagidae	1	Halictophagus	1	Halictophagus_silwoodensis	1	Culicoides tainanus	Halictophagus silwoodensis	0.77	0.8873	unknown
3	JAJJHV01	JAJJHV010010563.1	Metazoa	1	Arthropoda	1	Insecta	1	Coleoptera	0.91	Chrysomelidae	0.18	Donacia	0.13	Donacia_distincta	0.07	Drosophila pseudotakahashii	Atomaria fuscata	0.96	0.8016	unknown
4	JAOEFI01	JAOEFI010015469.1	Metazoa	1	Arthropoda	1	Insecta	1	Lepidoptera	1	Nymphalidae	0.58	Greta	0.05	Greta_diaphanus	0.05	Anopheles plumbeus	Hebomoia glaucippe	0.99	0.9528	unknown
5	JAPVRG01	JAPVRG010018644.1	Metazoa	1	Arthropoda	1	Insecta	1	Hymenoptera	0.84	Pteromalidae	0.34	Trichomalopsis	0.12	Trichomalopsis_dubius	0.12	Rhagoletis cerasi	Pteromalus puparum	0.89	0.8646	parasitism contamination
6	JAWNPV01	JAWNPV010154479.1	Metazoa	1	Arthropoda	1	Insecta	1	Hymenoptera	1	Apidae	1	Bombus_genus	1	Bombus_impatiens	1	Collessia kirishimana	Bombus sp.	1	0.9835	food contamination
7	JBAMCR01	JBAMCR010056999.1	Metazoa	1	Arthropoda	1	Insecta	1	Hymenoptera	1	Apidae	1	Bombus_genus	1	Bombus_impatiens	1	Mulgravea parasiatica	Bombus bifarius	0.99	0.9055	food contamination
		JBAMCR010135901.1	Metazoa	1	Arthropoda	1	Insecta	1	Hymenoptera	0.99	Apidae	0.81	Bombus_genus	0.74	Bombus_canariensis	0.44		Bombus vancouverensis	1	0.9546	food contamination
		JBAMCR010270682.1	Metazoa	1	Arthropoda	1	Insecta	1	Hymenoptera	0.98	Apidae	0.87	Bombus_genus	0.8	Bombus_brodmannicus	0.43		Bombus impatiens	1	1	food contamination
8	JBANCX01	JBANCX010179645.1	Metazoa	1	Arthropoda	1	Insecta	1	Hymenoptera	1	Apidae	1	Bombus_genus	1	Bombus_impatiens	0.75	Dettopsomyia nigrovittata	Bombus impatiens	1	0.997	food contamination
		JBANCX010250404.1	Metazoa	1	Arthropoda	1	Insecta	1	Hymenoptera	1	Apidae	1	Bombus_genus	1	Bombus_impatiens	1		Bombus impatiens	1	1	food contamination
9	JXPN01	JXPN01180104.1	Metazoa	1	Arthropoda	1	Insecta	1	Strepsiptera	1	Xenidae	1	Xenos	1	Xenos_vesparum	1	Tephritis californica	Xenos vesparum	0.99	0.9957	unknown
10	LYTB01	LYTB01022798.1	Metazoa	1	Arthropoda	0.99	Insecta	0.98	Coleoptera	0.84	Coccinellidae	0.83	Coccinella	0.83	Coccinella_transversalis	0.83	Drosophila biarmipes	Coccinella transversalis	0.74	0.9882	unknown
		LYTB01024303.1	Metazoa	1	Arthropoda	1	Insecta	1	Coleoptera	0.89	Coccinellidae	0.87	Micraspis_beetles	0.87	Micraspis_discolor	0.87		Micraspis discolor	0.89	0.9979	unknown
Diptera-TSA-Insecta
Number	prefix_s	contig number	kingdom		phylum		class		order		family		genus		species		Target species	BLAST results	Query Cover	Per.Ident	Possible causes
1	GCNK01	GCNK01080624.1	Metazoa	1	Arthropoda	1	Insecta	1	Coleoptera	0.93	Silphidae	0.8	Oiceoptoma	0.79	Oiceoptoma_noveboracense	0.5	Mumetopia occipitalis	Oiceoptoma thoracicum	0.85	0.951	unknown
2	GEMI01	GEMI01023158.1	Metazoa	1	Arthropoda	1	Insecta	1	Hemiptera	1	Pyrrhocoridae	1	Pyrrhocoris	1	Pyrrhocoris_sinuaticollis	0.45	Pedicia vetusta	Pyrrhocoris tibialis	1	1	unknown
3	GEMJ01	GEMJ01030777.1	Metazoa	1	Arthropoda	1	Insecta	1	Hemiptera	1	Pyrrhocoridae	1	Pyrrhocoris	1	Pyrrhocoris_sibiricus	1	Rhipidia sejuga	Pyrrhocoris tibialis	1	1	unknown
		GEMJ01040108.1	Metazoa	1	Arthropoda	1	Insecta	1	Hemiptera	0.99	Pyrrhocoridae	0.99	Pyrrhocoris	0.99	Pyrrhocoris_sibiricus	0.91		Pyrrhocoris tibialis	1	1	unknown
4	GGLM01	GGLM01011312.1	Metazoa	1	Arthropoda	1	Insecta	1	Lepidoptera	1	Noctuidae	1	Spodoptera	1	Spodoptera_frugiperda	1	Haematobia irritans	Spodoptera frugiperda	1	1	collection contamination
		GGLM01013449.1	Metazoa	1	Arthropoda	1	Insecta	1	Lepidoptera	0.99	Crambidae	0.94	Diatraea	0.91	Diatraea_saccharalis	0.91		Diatraea saccharalis	0.99	0.9928	unknown
		GGLM01013814.1	Metazoa	1	Arthropoda	1	Insecta	1	Lepidoptera	1	Crambidae	1	Diatraea	1	Diatraea_saccharalis	1		Diatraea saccharalis	1	0.9914	unknown
		GGLM01017297.1	Metazoa	1	Arthropoda	1	Insecta	1	Lepidoptera	1	Noctuidae	0.76	Spodoptera	0.73	Spodoptera_frugiperda	0.73		Spodoptera frugiperda	1	0.9901	collection contamination
5	GIFS01	GIFS01009071.1	Metazoa	1	Arthropoda	1	Insecta	0.96	Hymenoptera	0.89	Eulophidae	0.66	Horismenus	0.55	Horismenus_butcheri	0.55	Scutops sp. Per11	Pediobius termerus	1	0.9096	unknown
		GIFS01009072.1	Metazoa	1	Arthropoda	0.99	Insecta	0.93	Hymenoptera	0.93	Eulophidae	0.73	Euderus	0.46	Euderus_cushmani	0.46		Euderus cushmani	0.98	0.8786	collection contamination
6	GIHB01	GIHB01008070.1	Metazoa	1	Arthropoda	1	Insecta	1	Hemiptera	0.99	Aphididae	0.99	Aphis_genus	0.37	Aphis_lamiorum	0.05	Diastata repleta	Stomaphis sinisalicis	0.99	0.9193	unknown
		GIHB01008178.1	Metazoa	1	Arthropoda	1	Insecta	1	Hemiptera	0.99	Aphididae	0.99	Aphis_genus	0.47	Aphis_lamiorum	0.09		Stomaphis sinisalicis	0.99	0.9194	unknown
		GIHB01048755.1	Metazoa	1	Arthropoda	1	Insecta	1	Hemiptera	0.97	Aphididae	0.92	Schizolachnus	0.61	Schizolachnus_orientalis	0.54		Schizolachnus sp. RDBAB989-10	0.98	0.956	unknown
		GIHB01048756.1	Metazoa	1	Arthropoda	1	Insecta	1	Hemiptera	0.97	Aphididae	0.92	Schizolachnus	0.61	Schizolachnus_orientalis	0.54		Schizolachnus sp. RDBAB989-10	0.95	0.977	unknown
7	GIID01	GIID01000619.1	Metazoa	1	Arthropoda	1	Insecta	1	Lepidoptera	0.82	Geometridae	0.15	Orothalassodes	0.06	Orothalassodes_pervulgatus	0.06	Chrysomya bezziana	Manduca sexta	0.99	1	unknown
		GIID01005117.1	Metazoa	1	Arthropoda	1	Insecta	1	Lepidoptera	1	Sphingidae	0.92	Manduca	0.92	Manduca_caribbeus	0.92		Manduca sexta	0.98	0.997
		GIID01005826.1	Metazoa	1	Arthropoda	1	Insecta	1	Lepidoptera	1	Sphingidae	0.98	Manduca	0.98	Manduca_caribbeus	0.95		Manduca sexta	1	0.9912
		GIID01011338.1	Metazoa	1	Arthropoda	1	Insecta	1	Lepidoptera	0.99	Nymphalidae	0.46	Boloria	0.08	Boloria_elatus	0.08		Manduca sexta	0.98	1
		GIID01011339.1	Metazoa	1	Arthropoda	1	Insecta	1	Lepidoptera	1	Noctuidae	0.24	Narthecophora	0.08	Narthecophora_pulverea	0.08		Manduca sexta	0.98	1
		GIID01081978.1	Metazoa	1	Arthropoda	1	Insecta	1	Lepidoptera	0.99	Nymphalidae	0.54	Boloria	0.18	Boloria_elatus	0.18		Manduca sexta	0.98	1
		GIID01085839.1	Metazoa	1	Arthropoda	1	Insecta	1	Lepidoptera	1	Nymphalidae	0.39	Forbestra	0.08	Forbestra_proceris	0.08		Manduca sexta	0.99	1
		GIID01085840.1	Metazoa	1	Arthropoda	1	Insecta	1	Lepidoptera	1	Sphingidae	1	Manduca	1	Manduca_sexta	0.72		Manduca sexta	1	1
		GIID01117214.1	Metazoa	1	Arthropoda	1	Insecta	1	Lepidoptera	1	Sphingidae	0.99	Manduca	0.99	Manduca_caribbeus	0.99		Manduca sexta	0.98	0.9978
		GIID01131418.1	Metazoa	1	Arthropoda	1	Insecta	1	Lepidoptera	1	Sphingidae	1	Manduca	1	Manduca_caribbeus	0.99		Manduca sexta	0.98	0.9951
8	GIIW01	GIIW01036574.1	Metazoa	1	Arthropoda	1	Insecta	1	Lepidoptera	1	Tortricidae	1	Homona	1	Homona_mermerodes	1	Rutilia sp. ANIC_Zwick2015	Homona mermerodes	1	1	food contamination
9	GILW01	GILW01022602.1	Metazoa	1	Arthropoda	1	Insecta	1	Hymenoptera	0.95	Mymaridae	0.2	Cosmocomoidea	0.2	Cosmocomoidea_triguttata	0.19	Procecidochares utilis	Nasonia oneida	1	0.9181	unknown
		GILW01038572.1	Metazoa	1	Arthropoda	1	Insecta	1	Hymenoptera	1	Pteromalidae	0.85	Cecidostiba	0.15	Cecidostiba_sp._BOLD:AAU9512	0.13		Pteromalus intermedius	1	0.9928	parasitism contamination
		GILW01043058.1	Metazoa	1	Arthropoda	1	Insecta	0.98	Hymenoptera	0.95	Eurytomidae	0.67	Eurytoma	0.67	Eurytoma_amygdali	0.57		Eurytoma amygdali	0.99	0.9185	parasitism contamination
10	ICTN01	ICTN01017883.1	Metazoa	1	Arthropoda	1	Insecta	1	Coleoptera	0.88	Hydraenidae	0.43	Parasthetops	0.17	Parasthetops_spinipes	0.1	Sarcophaga similis	Holotrichia parallela	0.99	0.9838	cross-contamination
		ICTN01017884.1	Metazoa	1	Arthropoda	1	Insecta	1	Coleoptera	0.88	Hydraenidae	0.46	Parasthetops	0.19	Parasthetops_spinipes	0.09		Holotrichia parallela	0.99	0.9859
		ICTN01067916.1	Metazoa	1	Arthropoda	1	Insecta	1	Coleoptera	0.98	Scarabaeidae	0.97	Holotrichia	0.97	Holotrichia_parallela	0.97		Holotrichia parallela	0.99	0.9808

## Sheet: Diptera-Mammalia
Diptera-WGS-Mammalia
Number	prefix_s	contig number	kingdom		phylum		class		order		family		genus		species		Target species	BLAST results	Query Cover	Per.Ident	Possible causes
1	JANSTT01	JANSTT010013296.1	Metazoa	1	Chordata	0.99	Mammalia	0.93	Rodentia	0.91	Cricetidae	0.91	Microtus	0.56	Microtus_lavernedii	0.22	Platyura marginata	Microtus longicaudus	1	0.917	unknown
Diptera-TSA-Mammalia
Number	prefix_s	contig number	kingdom		phylum		class		order		family		genus		species		Target species	BLAST results	Query Cover	Per.Ident	Possible causes
1	GBIT01	GBIT01029668.1	Metazoa	1	Chordata	1	Mammalia	1	Diprotodontia	0.98	Macropodidae	0.98	Petrogale	0.78	Petrogale_penicillata	0.26	Bactrocera minax	Macropus eugenii	100%	1	unknown
2	GHLQ01	GHLQ01032725.1	Metazoa	1	Chordata	1	Mammalia	1	Diprotodontia	1	Phascolarctidae	1	Phascolarctos	1	Phascolarctos_cinereus	1	Bactrocera minax	Phascolarctos cinereus	1	0.9412	unknown
3	GHMY01	GHMY01025186.1	Metazoa	1	Chordata	1	Mammalia	1	Diprotodontia	1	Phascolarctidae	1	Phascolarctos	1	Phascolarctos_cinereus	1	Haematobia irritans	Phascolarctos cinereus	79%	0.9439	unknown
4	GHNS01	GHNS01018024.1	Metazoa	1	Chordata	1	Mammalia	1	Diprotodontia	1	Phascolarctidae	1	Phascolarctos	1	Phascolarctos_cinereus	1	Haematobia irritans	Phascolarctos cinereus	1	0.9412	unknown
5	GHWU01	GHWU01033554.1	Metazoa	1	Chordata	1	Mammalia	1	Diprotodontia	1	Phascolarctidae	1	Phascolarctos	1	Phascolarctos_cinereus	1	Haematobia irritans	Phascolarctos cinereus	1	0.9412	unknown
6	GHXD01	GHXD01021705.1	Metazoa	1	Chordata	1	Mammalia	1	Diprotodontia	1	Phascolarctidae	1	Phascolarctos	1	Phascolarctos_cinereus	1	Haematobia irritans	Phascolarctos cinereus	1	0.9412	unknown
7	GHXP01	GHXP01046944.1	Metazoa	1	Chordata	1	Mammalia	1	Diprotodontia	1	Phascolarctidae	1	Phascolarctos	1	Phascolarctos_cinereus	1	Haematobia irritans	Phascolarctos cinereus	1	0.9412	unknown
8	GHYQ01	GHYQ01039219.1	Metazoa	1	Chordata	1	Mammalia	1	Diprotodontia	1	Phascolarctidae	1	Phascolarctos	1	Phascolarctos_cinereus	1	Haematobia irritans	Phascolarctos cinereus	1	0.9412	unknown
9	GIBC01	GIBC01015687.1	Metazoa	1	Chordata	1	Mammalia	1	Artiodactyla	1	Bovidae	1	Bos	1	Bos_indicus	0.54	Haematobia irritans	Bos taurus	98%	0.9722	unknown
		GIBC01062322.1	Metazoa	1	Chordata	1	Mammalia	1	Diprotodontia	1	Phascolarctidae	1	Phascolarctos	1	Phascolarctos_cinereus	1		Phascolarctos cinereus	1	0.9412	unknown
10	GKMC01	GKMC01051276.1	Metazoa	1	Chordata	1	Mammalia	1	Primates	1	Hominidae	1	Homo	1	Homo_sapiens	1	Aedes japonicus	Homo sapiens	0.99	0.999	cross-contamination
		GKMC01117246.1	Metazoa	1	Chordata	1	Mammalia	1	Rodentia	1	Muridae	1	Mus_genus	1	Mus_musculus	1		Mus spretus	1	100.00%	cross-contamination
11	ICTN01	ICTN01238915.1	Metazoa	1	Chordata	1	Mammalia	1	Primates	1	Hominidae	1	Homo	1	Homo_sapiens	1	Sarcophaga similis	Homo sapiens	1	100.00%	cross-contamination
